# Supplementary material for: Integrated OMICs approach reveals energy metabolism pathway is vital for Salmonella Pullorum survival within the egg white
Source: mSphere. 2024 Jun 11;9(7):e00362-24. doi: 10.1128/msphere.00362-24 (PMC11288002; doi:10.1128/msphere.00362-24)
Supplement: Supplemental tables — Tables S1 to S9. [file msphere.00362-24-s0001.xlsx]

## Sheet: Table S1
Table S1. The gene expression profile of wild-type strain exposed to the albumen compared to LB broth
Gene_ID	Count_WT.egg white	Count_WT.LB	Fpkm_WT.egg white	Fpkm_WT.LB	Log2FC	PValue	FDR	Gene_Name	Prot	Description
JI728_19525	0	203.667	0	301.72	-10.1284	2.84e-35	3.46e-34	sicP	WBB24163.1	chaperone SicP
JI728_09115	8.33333	24761	1.20333	1756.63	-10.0735	1.4e-198	2.6e-196	speF	WBB26356.1	ornithine decarboxylase SpeF
JI728_11200	9.66667	17520	2.27333	2111.28	-9.38829	3.42e-82	9.46e-81	JI728_11200	WBB26723.1	SH3 domain-containing protein
JI728_19535	0	107.667	0	926.47	-9.21535	3.28e-28	3.18e-27	JI728_19535	WBB24165.1	acyl carrier protein
JI728_14205	6	7239	1.44333	831.803	-8.79031	3.63e-258	2.21e-255	spiA	WBB23262.1	SPI-2 type III secretion system protein SpiA
JI728_19625	3.33333	3825.67	2.37	1574.88	-8.71973	8.96e-207	2.12e-204	invF	WBB26910.1	type III secretion system transcriptional activator InvF
JI728_17980	4674.67	35.3333	2279.48	9.37	8.44301	5.07e-125	2.81e-123	cysT	WP_000458418.1	sulfate/thiosulfate ABC transporter permease CysT
JI728_19495	0	58	0	556.897	-8.32451	4.14e-19	2.77e-18	prgI	WBB24158.1	type III secretion system needle filament protein PrgI
JI728_19810	16660.3	137.667	7048.45	31.49	8.31571	9.65e-37	1.22e-35	cysD	WBB24215.1	sulfate adenylyltransferase subunit CysD
JI728_12785	105217	902.333	74465.3	348.12	8.30115	8.96e-259	6.36e-256	pspA	WBB23011.1	phage shock protein PspA
JI728_03610	841	7	11393.5	64.4167	8.27111	6.53e-152	5.15e-150	pspG	WBB25393.1	envelope stress response protein PspG
JI728_19545	3.33333	2743	1.21333	526.33	-8.25222	1.03e-128	6.04e-127	sipD	WBB24167.1	SPI-1 type III secretion system needle tip complex protein SipD
JI728_14070	2.33333	1722	1.10333	504.317	-8.0597	2.01e-148	1.52e-146	ssaT	WBB23238.1	SPI-2 type III secretion system apparatus protein SsaT
JI728_19550	31.6667	22250.7	8.97667	3317.19	-8.04321	3.3e-279	4.68e-276	sipC	WBB24168.1	SPI-1 type III secretion system needle tip complex protein SipC
JI728_19620	14	9850.67	2.66	969.4	-8.02985	5.5e-280	1.17e-276	invG	WBB24182.1	type III secretion system outer membrane ring protein InvG
JI728_19040	14.6667	9994.67	5.82333	2224.13	-8.01419	1.28e-105	5.31e-104	JI728_19040	WBB24080.1	VirK family antimicrobial peptide resistance protein
JI728_13025	1.66667	1181.67	0.406667	176.79	-8.00459	2.27e-134	1.47e-132	sseJ	WBB23056.1	SPI-2 type III secretion system effector SseJ
JI728_12790	756	8.33333	14968.4	111.603	7.88665	9.51e-214	2.53e-211	pspB	WBB23012.1	envelope stress response membrane protein PspB
JI728_17975	14681.7	163.667	6548.5	40.0533	7.86882	1.69e-156	1.56e-154	cysW	WBB23903.1	sulfate/thiosulfate ABC transporter permease CysW
JI728_09110	20.6667	13308	5.69	1784.77	-7.86617	3.84e-172	4.68e-170	potE	WBB26355.1	putrescine-ornithine antiporter
JI728_04635	32656.3	427.333	12560.9	85.3067	7.6926	9.41e-231	3.64e-228	argF	WBB25579.1	ornithine carbamoyltransferase
JI728_12800	1012.67	13.3333	22727.9	204.627	7.6366	7.64e-201	1.48e-198	pspD	WBB23014.1	phage shock protein PspD
JI728_14075	0.666667	390.667	5.26333	2414.93	-7.62528	1.43e-61	2.99e-60	ssas	WBB23239.1	SPI-2 type III secretion system apparatus protein SsaS
JI728_17985	9333.67	127.333	3401.42	24.7267	7.5988	3.49e-147	2.56e-145	cysP	WBB23904.1	thiosulfate/sulfate ABC transporter substrate-binding protein CysP
JI728_19555	43.3333	22161	8.08	2050.46	-7.55557	5.22e-125	2.85e-123	sipB	WBB24169.1	SPI-1 type III secretion system needle tip complex protein SipB
JI728_14200	32	15074.7	9.2	2291.58	-7.46684	7.22e-249	3.85e-246	ssaD	WBB23261.1	SctD family type III secretion system inner membrane ring subunit SsaD
JI728_19805	23979	357	5455.05	42.9067	7.46312	3.39e-62	7.19e-61	cysN	WBB24214.1	sulfate adenylyltransferase subunit CysN
JI728_12795	11146.7	170	33162.7	331.807	7.43357	1.98e-187	3.12e-185	pspC	WBB23013.1	envelope stress response membrane protein PspC
JI728_14210	2	936.333	4.92667	1275.5	-7.38907	1.09e-109	4.88e-108	spiC	WBB23263.1	SPI-2 type III secretion system protein SpiC
JI728_19590	14.3333	6071	5.05667	1193.18	-7.31893	5.14e-192	8.76e-190	spaN	WBB24176.1	SPI-1 type III secretion system protein SpaN
JI728_17970	23573.7	397.333	7808.46	69.0933	7.30626	1.32e-166	1.47e-164	cysA	WBB23902.1	sulfate/thiosulfate ABC transporter ATP-binding protein CysA
JI728_13200	0	28.6667	0	340.507	-7.30229	6.35e-11	2.68e-10	JI728_13200	WBB23086.1	hypothetical protein
JI728_19605	4.33333	1784	8.71333	2339.43	-7.24264	9.41e-155	8.18e-153	spaK	WBB24179.1	SPI-1 type III secretion system chaperone SpaK
JI728_09525	1350.33	23.6667	763.907	7.4	7.22311	4.5e-217	1.37e-214	bioC	WBB26426.1	malonyl-ACP O-methyltransferase BioC
JI728_14065	12.3333	4866	4.26	891.173	-7.19787	2.92e-187	4.44e-185	ssaU	WBB23237.1	SPI-2 type III secretion system apparatus protein SsaU
JI728_14160	1.66667	633.333	2.62333	681.98	-7.09022	9.73e-78	2.53e-76	sscB	WBB23253.1	SycD/LcrH family type III secretion system chaperone SscB
JI728_10055	17.3333	6071.67	6.44	1304.29	-7.08579	3.99e-53	7.18e-52	JI728_10055	WBB26522.1	VirK/YbjX family protein
JI728_15000	0	24.3333	0	163.607	-7.08542	1.61e-07	5.06e-07	pagD	WBB23387.1	virulence protein PagD
JI728_09520	2775.67	55.3333	846.047	8.84667	7.05801	2.03e-230	7.22e-228	bioF	WBB26425.1	8-amino-7-oxononanoate synthase
JI728_19610	28	9655	4.15333	754.99	-7.03224	5.97e-190	9.79e-188	invA	WBB24180.1	type III secretion system export apparatus protein InvA
JI728_10540	28	9635.67	5.27333	959.653	-7.02933	2.67e-193	4.75e-191	sopB	WBB26827.1	SPI-1 type III secretion system effector inositol phosphate phosphatase SopB
JI728_11870	0	24	0	561.45	-7.02638	4.75e-08	1.57e-07	JI728_11870	WBB22850.1	phage virulence factor PagK family protein
JI728_09515	2330.67	48.3333	838.19	9.09	7.01389	1.27e-243	6e-241	bioB	WBB26424.1	biotin synthase BioB
JI728_19540	43.3333	14647.7	6.44667	1146.62	-7.01188	2.84e-106	1.21e-104	sipA	WBB24166.1	SPI-1 type III secretion system effector SipA
JI728_19560	6.33333	2209.67	8.10333	1657.74	-7.01155	1.61e-179	2.21e-177	sicA	WBB24170.1	SycD/LcrH family type III secretion system chaperone SicA
JI728_19170	258.333	5.33333	545.357	6.84333	6.99047	1.28e-89	4.14e-88	nrdI	WBB24100.1	class Ib ribonucleoside-diphosphate reductase assembly flavoprotein NrdI
JI728_20125	17500.3	373	4515.54	49.8333	6.97531	0	0	argA	WBB24272.1	amino-acid N-acetyltransferase
JI728_19800	4423	94.3333	3687.81	44.67	6.95415	1.68e-144	1.17e-142	cysC	WBB24213.1	adenylyl-sulfate kinase
JI728_20845	3.33333	1118	1.42667	263.81	-6.91131	1.74e-35	2.13e-34	JI728_20845	WBB24405.1	carbon-nitrogen hydrolase family protein
JI728_21625	18701	423.333	4825.93	56.17	6.89357	2.51e-267	2.68e-264	argG	WBB24545.1	argininosuccinate synthase
JI728_19045	23	6956	9.65333	1643.68	-6.84913	4.62e-129	2.73e-127	JI728_19045	WBB24081.1	antimicrobial resistance protein Mig-14
JI728_19350	16.3333	4953.33	8.73333	1379.94	-6.81914	5.4e-208	1.35e-205	JI728_19350	WBB24130.1	hypothetical protein
JI728_19375	158.333	46362	29.54	4534.55	-6.80148	2.82e-133	1.76e-131	hycE	WBB24135.1	formate hydrogenlyase subunit HycE
JI728_13195	1.66667	505.333	3.59667	704.323	-6.75921	1.05e-81	2.86e-80	JI728_13195	WBB23085.1	D-alanyl-D-alanine dipeptidase
JI728_19500	26.3333	7540	7.88667	1189.68	-6.74485	9.89e-206	2.22e-203	prgH	WBB24159.1	type III secretion system inner membrane ring protein PrgH
JI728_19865	3313	83.6667	2008.21	27.5833	6.72409	2.07e-120	1.09e-118	cysH	WBB24225.1	phosphoadenosine phosphosulfate reductase
JI728_19355	16.6667	4680	23.74	4065.57	-6.71257	7.29e-204	1.48e-201	hycI	WBB24131.1	hydrogenase maturation peptidase HycI
JI728_19875	14402.3	372.333	2539.6	33.9233	6.68512	8.45e-102	3.27e-100	cysJ	WBB24227.1	NADPH-dependent assimilatory sulfite reductase flavoprotein subunit
JI728_03310	16370	429.333	6125.09	85.9533	6.65038	3.83e-235	1.63e-232	argC	WBB25343.1	N-acetyl-gamma-glutamyl-phosphate reductase
JI728_14165	6.66667	1818	13.5433	2217.64	-6.64445	4.07e-107	1.75e-105	sseE	WBB23254.1	LcrR family type III secretion system chaperone SseE
JI728_19585	8	2152.67	3.54667	492.967	-6.63781	1.12e-175	1.5e-173	spaO	WBB24175.1	SPI-1 type III secretion system protein SpaO
JI728_19380	43	11386	18.3733	2566.14	-6.6275	6.47e-147	4.67e-145	JI728_19380	WBB24136.1	respiratory chain complex I subunit 1 family protein
JI728_14810	0	18	0	421.467	-6.61753	1.34e-06	3.87e-06	JI728_14810	WBB23361.1	hypothetical protein
JI728_19595	2	537	3.47	547.963	-6.59838	5.5e-79	1.46e-77	spaM	WBB24177.1	SPI-1 type III secretion system protein SpaM
JI728_19570	3.66667	958	1.85333	276.78	-6.59444	1.08e-109	4.88e-108	spaR	WBB24172.1	SPI-1 type III secretion system export apparatus protein SpaR
JI728_14545	1	273	0.51	57.9533	-6.5789	3.39e-59	6.88e-58	JI728_14545	WBB23318.1	lipid A deacylase LpxR family protein
JI728_11805	10.6667	2734	6.9	926.83	-6.57052	5.32e-137	3.49e-135	sopE	WBB22845.1	SPI-1 type III secretion system guanine nucleotide exchange factor SopE
JI728_19365	25.6667	6238.33	14.6133	1907.58	-6.50845	2.87e-162	2.91e-160	hycG	WBB24133.1	formate hydrogenlyase subunit HycG
JI728_19615	10	2432	3.34	413.193	-6.49795	2.79e-151	2.16e-149	invE	WBB24181.1	type III secretion system gatekeeper InvE
JI728_11895	0	16	0	1733.63	-6.46851	2.09e-06	5.9e-06	JI728_11895	WBB22854.1	hypothetical protein
JI728_14170	15	3616.67	14.53	1830.77	-6.46379	7.45e-147	5.29e-145	sseD	WBB23255.1	SPI-2 type III secretion system translocon protein SseD
JI728_04830	8	1884.33	3.37667	431.88	-6.45225	1.03e-133	6.58e-132	JI728_04830	WBB25607.1	hypothetical protein
JI728_19600	26	5940.67	6.77	826.54	-6.43048	6.93e-186	1.02e-183	invC	WBB24178.1	SctN family type III secretion system ATPase InvC
JI728_19460	6.66667	1536	3.8	482.727	-6.42785	7.91e-97	2.74e-95	JI728_19460	WBB24152.1	transcriptional regulator
JI728_19175	2239	70	328.22	5.21333	6.42158	5.97e-106	2.5e-104	nrdE	WBB24101.1	class 1b ribonucleoside-diphosphate reductase subunit alpha
JI728_19385	129	29162.7	22.3567	2614.08	-6.40898	2.04e-148	1.52e-146	hycC	WBB24137.1	formate hydrogenlyase subunit 3
JI728_19370	12	2699.67	12.58	1647.02	-6.39273	9.82e-159	9.51e-157	hycF	WBB24134.1	formate hydrogenlyase subunit HycF
JI728_14195	0.666667	162.667	7.87	1566.69	-6.38173	1.25e-41	1.71e-40	ssaE	WBB23260.1	YscE family type III secretion system co-chaperone SsaE
JI728_19870	19257	633.667	3603.62	61.1933	6.34233	1.48e-157	1.4e-155	cysI	WBB24226.1	assimilatory sulfite reductase (NADPH) hemoprotein subunit
JI728_14190	4.33333	964.333	21.02	2664.5	-6.33531	1.71e-99	6.4e-98	sseA	WBB23259.1	SPI-2 type III secretion system chaperone SseA
JI728_14120	17.6667	3799.33	11.82	1451.07	-6.32796	5e-156	4.43e-154	ssaK	WBB23247.1	SPI-2 type III secretion system apparatus protein SsaK
JI728_13030	1	225.333	0.536667	76.4633	-6.29405	1.64e-45	2.46e-44	JI728_13030	WBB23057.1	hypothetical protein
JI728_17155	13.3333	2745	4.90333	525.507	-6.24534	4.43e-123	2.39e-121	sseL	WBB23764.1	SPI-2 type III secretion system effector deubiquitinase SseL
JI728_08740	0	13.6667	0	2.39333	-6.22536	3.16e-05	7.82e-05	citC	WBB26291.1	[citrate (pro-3S)-lyase] ligase
JI728_14125	31.6667	6360	32.4367	3748.56	-6.22459	1.06e-216	3.01e-214	JI728_14125	WBB26858.1	cytoplasmic protein
JI728_14080	36.6667	7528.33	29.09	3107.3	-6.22078	1.37e-143	9.42e-142	ssaR	WBB23240.1	SPI-2 type III secretion system export apparatus protein SsaR
JI728_20840	11.3333	2368	4.91667	517.763	-6.22047	7.4e-57	1.44e-55	JI728_20840	WBB24404.1	polysaccharide deacetylase
JI728_08555	5	0	114.033	0	6.21926	8.93e-06	2.35e-05	JI728_08555	WBB26259.1	MbtH family protein
JI728_14110	3.33333	677	10.0833	1227.23	-6.21153	1.27e-101	4.87e-100	ssaM	WBB23245.1	SPI-2 type III secretion system apparatus protein SsaM
JI728_09510	2809.67	101.333	753.36	14.1933	6.20407	7.87e-184	1.12e-181	bioA	WBB26423.1	adenosylmethionine--8-amino-7-oxononanoate transaminase
JI728_19165	23	0.666667	293.013	6.49	6.17064	4.71e-22	3.57e-21	nrdH	WBB24099.1	glutaredoxin-like protein NrdH
JI728_05065	463.333	17.6667	7585.57	182.493	6.16752	2.62e-75	6.68e-74	JI728_05065	WBB25646.1	DUF1435 domain-containing protein
JI728_09530	488.333	18.6667	329.723	6.84667	6.11882	2.24e-161	2.22e-159	bioD	WBB26427.1	ATP-dependent dethiobiotin synthetase BioD
JI728_09975	7687	302.667	4668	101.467	6.06731	2.18e-156	1.98e-154	artJ	WBB26509.1	ABC transporter substrate-binding protein ArtJ
JI728_11195	0.333333	71	1.16	185.65	-6.04622	1.41e-20	9.87e-20	JI728_11195	NP_460897.1	hypothetical protein
JI728_19530	0	11.6667	0	80.49	-6.0237	1.72e-05	4.39e-05	JI728_19530	WBB24164.1	hypothetical protein
JI728_19580	3.33333	592.667	2.63	227.797	-6.0199	1.33e-78	3.51e-77	spaP	WBB24174.1	SPI-1 type III secretion system export apparatus protein SpaP
JI728_03315	18217.7	756.333	9939.56	225.873	5.99277	2.01e-260	1.71e-257	argB	WBB25344.1	acetylglutamate kinase
JI728_03320	44567	1900.67	10976.7	244	5.96139	4.86e-224	1.59e-221	argH	WBB25345.1	argininosuccinate lyase
JI728_18655	0	11	0	2.49667	-5.9595	0.000555083	0.00118589	JI728_18655	WBB24019.1	LysR family transcriptional regulator
JI728_14105	116.667	19510	18.0833	1529.04	-5.95819	9.61e-172	1.14e-169	ssaV	WBB23244.1	SPI-2 type III secretion system apparatus protein SsaV
JI728_09835	16.3333	2727.33	7.38333	647.04	-5.95188	9.48e-127	5.31e-125	JI728_09835	WBB26484.1	LysR family transcriptional regulator
JI728_03005	9806.33	424	3654.89	85.0533	5.93194	1.59e-99	6.01e-98	JI728_03005	WBB25287.1	sulfate ABC transporter substrate-binding protein
JI728_04585	0	11	0	9.73333	-5.92218	0.00014461	0.000329963	pyrI	WBB25571.1	aspartate carbamoyltransferase regulatory subunit
JI728_11890	32.3333	5069.33	24.5767	2353.46	-5.92147	8.68e-100	3.3e-98	JI728_11890	WBB22853.1	disulfide bond formation protein B
JI728_13435	2.33333	377.333	1.41667	131.047	-5.88745	1.16e-57	2.3e-56	JI728_13435	WP_000954687.1	S-adenosylmethionine:tRNA ribosyltransferase-isomerase
JI728_14115	104	16762.3	39.7733	3249.63	-5.87795	3.03e-174	3.92e-172	ssaL	WBB23246.1	SPI-2 type III secretion system apparatus protein SsaL
JI728_13205	7.66667	1172	4.14	351.587	-5.82128	5.02e-123	2.67e-121	JI728_13205	WBB23087.1	M15 family metallopeptidase
JI728_10525	18.6667	2816.33	8.72	687.917	-5.80485	3.78e-91	1.23e-89	pipB	WBB26608.1	SPI-2 type III secretion system effector PipB
JI728_19005	5050.33	239	1628.35	40.85	5.80461	1.45e-205	3.08e-203	iroB	WBB24074.1	salmochelin biosynthesis C-glycosyltransferase IroB
JI728_19470	23	3355	34.3733	3259.29	-5.79125	5.92e-142	4e-140	JI728_19470	WBB26909.1	type III secretion system effector protein OrgC
JI728_07410	11	0.333333	204.943	5.49667	5.78793	9.08e-08	2.92e-07	JI728_07410	WBB26049.1	hypothetical protein
JI728_16945	11.6667	1725.33	11.1833	952.697	-5.77697	1.86e-41	2.51e-40	JI728_16945	WBB23725.1	acyloxyacyl hydrolase
JI728_03945	0	9.66667	0	33.82	-5.75963	0.0001119	0.00025851	JI728_03945	WBB25453.1	ATP-binding cassette domain-containing protein
JI728_19490	2.33333	341.333	13.7133	1240.67	-5.73438	8.59e-58	1.71e-56	prgJ	WBB24157.1	type III secretion system inner rod protein PrgJ
JI728_19360	9.33333	1340.67	19.9233	1729.45	-5.73204	3.6e-106	1.52e-104	JI728_19360	WBB24132.1	formate hydrogenlyase maturation HycH family protein
JI728_14185	34.3333	4880.67	30.5133	2423.88	-5.7132	1.95e-85	5.85e-84	sseB	WBB23258.1	SPI-2 type III secretion system translocon protein SseB
JI728_19475	45.3333	6227	29.9133	2358.24	-5.7093	5.36e-114	2.69e-112	orgB	WBB24154.1	type III secretion system linker protein OrgB
JI728_14100	118	16247.3	31.1067	2254.25	-5.70529	2.86e-162	2.91e-160	ssaN	WBB23243.1	SctN family type III secretion system ATPase SsaN
JI728_19485	36	4846	20.6633	1512.65	-5.66153	3.01e-168	3.46e-166	prgK	WBB24156.1	type III secretion system inner membrane ring lipoprotein PrgK
JI728_22285	549.333	28.6667	219.027	6.12667	5.65738	1.12e-84	3.31e-83	metR	WBB24663.1	HTH-type transcriptional regulator MetR
JI728_19465	11.3333	1521.33	4.95667	364.003	-5.64929	2.95e-112	1.46e-110	sirC	WBB24153.1	transcriptional regulator SirC
JI728_12805	1299	69.3333	6186.41	215.58	5.64412	2.6e-132	1.61e-130	pspE	WBB23015.1	thiosulfate sulfurtransferase PspE
JI728_18100	1.33333	191	0.683333	52.2467	-5.63633	2.23e-25	1.97e-24	eutT	WBB23924.1	ethanolamine utilization cob(I)yrinic acid a%2Cc-diamide adenosyltransferase EutT
JI728_11900	363.333	45904.7	151.523	10487.2	-5.59806	1.75e-59	3.57e-58	JI728_11900	WBB22855.1	DMT family transporter
JI728_12745	4.33333	573	1.7	117.46	-5.59545	1.32e-76	3.42e-75	JI728_12745	WP_000140687.1	hydrogenase
JI728_18115	0	8.66667	0	20.87	-5.58246	0.00177904	0.00352008	eutS	WBB23927.1	ethanolamine utilization microcompartment protein EutS
JI728_14585	10409.7	579	2506.15	73.07	5.57376	2.13e-162	2.27e-160	tcyP	WBB23325.1	cystine/sulfocysteine:cation symporter
JI728_22590	11068.3	620.333	2205.68	63.6533	5.56938	6.64e-88	2.05e-86	JI728_22590	WBB24709.1	acetolactate synthase 2 catalytic subunit
JI728_11815	0.333333	50.6667	0.163333	14.2833	-5.56583	2.75e-15	1.53e-14	JI728_11815	WBB22846.1	hypothetical protein
JI728_11205	4.66667	603.667	21.51	1671.8	-5.56191	1.95e-69	4.65e-68	JI728_11205	WBB26724.1	glucose-6-phosphate dehydrogenase
JI728_19180	1254.67	72.3333	509.107	15.2533	5.55395	1.39e-82	3.91e-81	nrdF	WBB24102.1	class 1b ribonucleoside-diphosphate reductase subunit beta
JI728_13345	113.333	14256	37.6	2479.12	-5.54019	1.97e-131	1.2e-129	ompD	WBB23112.1	porin OmpD
JI728_03860	0.333333	50	0.163333	15.2033	-5.53551	7.07e-13	3.39e-12	JI728_03860	WBB25440.1	AraC family transcriptional regulator
JI728_06770	0	8.33333	0	2.48667	-5.52969	0.00168164	0.003346	tagK	WBB25938.1	type VI secretion system-associated protein TagK
JI728_19510	3.66667	460.667	0.696667	46.23	-5.52609	3.8e-63	8.26e-62	hilA	WBB24161.1	transcriptional regulator HilA
JI728_14130	67	8312.67	40.45	2625.85	-5.51086	1.29e-173	1.62e-171	ssaJ	WBB23248.1	SPI-2 type III secretion system apparatus lipoprotein SsaJ
JI728_22585	142.667	8.33333	1401.31	53.3633	5.5057	2.67e-40	3.54e-39	ilvM	WBB24708.1	acetolactate synthase 2 small subunit
JI728_21830	15682	901.667	3698.53	112.657	5.50143	4.48e-140	2.98e-138	gltD	WBB24583.1	glutamate synthase subunit GltD
JI728_03235	927.333	54.6667	409.09	12.9333	5.49117	7.18e-63	1.54e-61	metF	WBB25329.1	methylenetetrahydrofolate reductase
JI728_14150	9	1081	5.92667	398.34	-5.48275	4.4e-110	2.06e-108	sseG	WBB23251.1	pathogenicity island 2 effector protein SseG
JI728_10205	47.6667	5690.33	19.1933	1200.84	-5.4661	5.18e-83	1.49e-81	sopD2	WBB26547.1	SPI-2 type III secretion system effector SopD2
JI728_00350	33.6667	3828	20.8933	1383.87	-5.46242	4.9e-24	4.12e-23	JI728_00350	WBB24816.1	MgtC family protein
JI728_07400	215	12.3333	231.303	8.23667	5.45955	1.58e-45	2.37e-44	JI728_07400	WBB26047.1	Ail/Lom family outer membrane beta-barrel protein
JI728_17205	21	2446.67	6.65333	407.787	-5.45688	5.09e-111	2.44e-109	arnB	WBB26889.1	UDP-4-amino-4-deoxy-L-arabinose aminotransferase
JI728_14175	245	28812.7	56.35	3427.39	-5.45545	1.01e-162	1.11e-160	sseC	WBB23256.1	SPI-2 type III secretion system translocon protein SseC
JI728_14095	9.66667	1110	23.9	1899	-5.4376	8.24e-104	3.34e-102	ssaO	WBB26857.1	SPI-2 type III secretion system apparatus protein SsaO
JI728_19565	5	577.333	1.58	104.733	-5.43522	1.54e-64	3.44e-63	spaS	WBB24171.1	SPI-1 type III secretion system export apparatus protein SpaS
JI728_18090	0.666667	83	3.75667	355.19	-5.39074	1.86e-17	1.14e-16	eutM	WBB23922.1	ethanolamine utilization microcompartment protein EutM
JI728_00355	240.333	25079.7	24.97	1410.23	-5.36511	1.48e-30	1.56e-29	mgtA	WBB24817.1	magnesium-translocating P-type ATPase
JI728_11520	0	7.33333	0	85.3967	-5.35846	0.00211677	0.00413076	JI728_11520	WBB22796.1	DNA polymerase III subunit theta
JI728_14890	7.66667	839.667	8.14333	504.817	-5.34435	7.42e-98	2.68e-96	JI728_14890	WBB23376.1	chorismate mutase
JI728_18105	2.33333	267.667	1.53667	95.26	-5.33759	3.25e-19	2.18e-18	eutQ	WBB23925.1	ethanolamine utilization acetate kinase EutQ
JI728_00110	0.333333	43	7.29667	754.23	-5.31603	6.92e-12	3.11e-11	ccmD	WBB24774.1	heme exporter protein CcmD
JI728_16975	0.333333	43	7.29667	754.23	-5.31603	7.01e-12	3.14e-11	ccmD	WBB23731.1	heme exporter protein CcmD
JI728_19575	0	7	0	49.5733	-5.30654	0.00206774	0.00404063	spaQ	WBB24173.1	SPI-1 type III secretion system export apparatus protein SpaQ
JI728_18080	8.33333	880.667	1.94667	109.393	-5.29265	2.65e-88	8.24e-87	JI728_18080	WBB23920.1	aldehyde dehydrogenase EutE
JI728_21825	48480.7	3252	3080.5	106.727	5.28431	1.38e-154	1.17e-152	gltB	WBB24582.1	glutamate synthase large subunit
JI728_00490	22.3333	2347.33	18.6333	1069.59	-5.28248	1.16e-152	9.36e-151	JI728_00490	WBB24836.1	trimeric intracellular cation channel family protein
JI728_11940	5.66667	599	3.74667	202.067	-5.28045	1.04e-80	2.81e-79	sopE2	WBB22861.1	SPI-1 type III secretion system guanine nucleotide exchange factor SopE2
JI728_14995	15.3333	1606.33	15.5033	914.77	-5.27961	7.53e-82	2.07e-80	pagC	WBB23386.1	virulence membrane protein PagC
JI728_14155	17.3333	1775	9.14667	522.667	-5.26739	3.74e-104	1.53e-102	sseF	WBB23252.1	type III secretion systems effector SseF
JI728_16155	21.3333	2119.67	6.18667	343.063	-5.25908	3.03e-85	9.03e-84	ugd	WBB23583.1	UDP-glucose 6-dehydrogenase
JI728_16450	3.33333	350.333	6.46	424.053	-5.25525	5.99e-57	1.18e-55	JI728_16450	WBB23635.1	CesT family type III secretion system chaperone
JI728_19630	3.66667	375	6.94667	384.59	-5.22774	4.55e-68	1.05e-66	invH	WBB24183.1	SPI-1 type III secretion system invasion lipoprotein InvH
JI728_17440	21	1.33333	179.783	6.8	5.22285	5.53e-21	4.02e-20	JI728_17440	WBB23817.1	PTS sugar transporter subunit IIB
JI728_19010	12182.3	877	960.577	35.4433	5.20134	3.36e-154	2.8e-152	iroC	WBB24075.1	salmochelin/enterobactin export ABC transporter IroC
JI728_22915	51.6667	3.66667	213.28	10.3333	5.16459	8.7e-46	1.31e-44	JI728_22915	WBB26970.1	hypothetical protein
JI728_17445	55.3333	4	94.7	3.98	5.16349	2.79e-35	3.4e-34	JI728_17445	WBB23818.1	PTS sugar transporter subunit IIA
JI728_08410	0.333333	37.6667	0.24	16.4233	-5.14253	1.39e-12	6.52e-12	fimZ	WBB26234.1	fimbria biosynthesis transcriptional regulator FimZ
JI728_09105	17	1618.67	22.64	1270.97	-5.13293	8.42e-104	3.39e-102	JI728_09105	WBB26354.1	pyridoxamine 5'-phosphate oxidase family protein
JI728_14180	106	9701.67	144.013	8235.03	-5.12933	2.81e-99	1.03e-97	sscA	WBB23257.1	SycD/LcrH family type III secretion system chaperone SscA
JI728_03975	19.3333	1763	10.5567	555.527	-5.10897	8.67e-110	3.97e-108	JI728_03975	WBB25459.1	non-specific acid phosphatase
JI728_19480	14.3333	1302.33	12.4367	638.617	-5.09019	7.43e-111	3.52e-109	orgA	WBB24155.1	oxygen-regulated invasion protein OrgA
JI728_19390	41.6667	3818	35.21	1793.65	-5.08837	1.61e-108	7.14e-107	hycB	WBB24138.1	formate hydrogenlyase subunit HycB
JI728_03850	15	1373.33	3.15333	141.107	-5.08545	1.08e-82	3.08e-81	eptA	WBB25438.1	phosphoethanolamine transferase EptA
JI728_13190	141.333	13032.3	59.5833	2792.72	-5.06151	1.09e-97	3.88e-96	sifB	NP_460561.1	SPI-2 type III secretion system effector SifB
JI728_21405	4.66667	439	1.46	65.52	-5.05987	4.8e-33	5.5e-32	tdcD	WBB24505.1	propionate kinase
JI728_12600	1955.33	155	393.653	16.5567	5.03808	2.56e-13	1.26e-12	trpD	WBB22977.1	bifunctional anthranilate synthase glutamate amidotransferase component TrpG/anthranilate phosphoribosyltransferase TrpD
JI728_02895	0	5.66667	0	5.14	-5.01459	0.0103684	0.0179404	JI728_02895	WBB25267.1	phage tail protein
JI728_17210	20.6667	1746	7.97667	359.427	-4.99316	9.1e-117	4.61e-115	arnC	WBB23774.1	undecaprenyl-phosphate 4-deoxy-4-formamido-L-arabinose transferase
JI728_19440	5558.33	465.333	2793.67	126.457	4.98611	2.04e-119	1.04e-117	sitB	WBB24148.1	iron/manganese ABC transporter ATP-binding protein SitB
JI728_04990	3	252.333	1.54	73.9333	-4.93693	8.63e-40	1.13e-38	JI728_04990	WBB25632.1	PTS mannose/fructose/sorbose/N-acetylgalactosamine transporter subunit IIC
JI728_22810	4522	397	1605.28	75.36	4.90422	1.45e-70	3.56e-69	pstS	WBB24742.1	phosphate ABC transporter substrate-binding protein PstS
JI728_19340	208.667	16891.7	29.24	1188.56	-4.90328	2.37e-128	1.36e-126	hypF	WBB24128.1	carbamoyltransferase HypF
JI728_19795	151.667	13.3333	638.843	38.1333	4.87239	4.62e-47	7.35e-46	JI728_19795	WBB24212.1	DUF3561 family protein
JI728_19015	1157.33	103.667	323.077	15.46	4.86123	5.24e-67	1.19e-65	JI728_19015	WBB24076.1	esterase family protein
JI728_14135	2.66667	213.333	45.17	1805.91	-4.84091	2.38e-34	2.79e-33	ssaI	WBB26859.1	SctI family type III secretion system inner rod subunit SsaI
JI728_19035	279.333	21560	100.723	4005.18	-4.8314	6.08e-98	2.22e-96	pipB2	WBB24079.1	SPI-2 type III secretion system effector PipB2
JI728_13015	3.66667	276.667	1.89	86.0667	-4.81767	6.75e-45	9.95e-44	JI728_13015	WBB23054.1	transporter substrate-binding domain-containing protein
JI728_05555	12.3333	1	2.23667	0.0933333	4.81287	9.61e-07	2.8e-06	oadA	WBB25729.1	sodium-extruding oxaloacetate decarboxylase subunit alpha
JI728_17215	105	7695.67	16.69	631.597	-4.79805	2.06e-111	9.95e-110	arnA	WBB23775.1	bifunctional UDP-4-amino-4-deoxy-L-arabinose formyltransferase/UDP-glucuronic acid oxidase ArnA
JI728_14085	66	4845.33	25.96	1019.73	-4.79366	1.31e-130	7.88e-129	ssaQ	WBB23241.1	SPI-2 type III secretion system cytoplasmic ring protein SsaQ
JI728_19445	4599.67	438.667	2153.16	111.183	4.78879	1.14e-97	4.03e-96	sitC	WBB24149.1	iron/manganese ABC transporter permease subunit SitC
JI728_16695	6.33333	475	1.66333	68.8	-4.78629	1.59e-47	2.55e-46	JI728_16695	WBB23680.1	NAD(P)-dependent oxidoreductase
JI728_19435	4848.33	513.333	2134.19	117.04	4.68686	1.39e-97	4.86e-96	sitA	WBB24147.1	iron/manganese ABC transporter substrate-binding protein SitA
JI728_10535	5.66667	386	19.09	918.99	-4.66092	1.56e-56	3.01e-55	sigE	WBB26609.1	type III secretion system chaperone SigE
JI728_08760	43	2926.67	40.5367	1548.19	-4.65014	2.77e-82	7.78e-81	pagP	WBB26808.1	lipid IV(A) palmitoyltransferase PagP
JI728_14090	7.66667	513.333	21.14	896.49	-4.6406	5.99e-70	1.43e-68	ssaP	WBB23242.1	SPI-2 type III secretion system apparatus protein SsaP
JI728_05000	5	334.333	1.63333	61.0733	-4.62977	4.23e-46	6.46e-45	JI728_05000	WBB25634.1	SIS domain-containing protein
JI728_12995	6	402.667	1.33667	44.1633	-4.62954	1.15e-65	2.57e-64	JI728_12995	WBB23050.1	glycosyltransferase family 39 protein
JI728_17915	16992	1869.33	6675.63	389.643	4.59853	6.21e-128	3.53e-126	cysK	WBB23891.1	cysteine synthase A
JI728_14215	38.6667	2559.67	4.47	141.167	-4.58646	3.43e-86	1.04e-84	JI728_14215	WBB23264.1	two component system sensor kinase
JI728_03790	3.33333	218.333	1.40667	44.3333	-4.5837	1.81e-37	2.29e-36	nrfF	WBB26773.1	heme lyase NrfEFG subunit NrfF
JI728_18070	7.66667	488.667	2.23667	76.1167	-4.56632	3.75e-68	8.68e-67	eutG	WBB23918.1	ethanolamine utilization ethanol dehydrogenase EutG
JI728_07405	138.333	15	101.38	6.43	4.56397	3.07e-44	4.39e-43	JI728_07405	WBB26048.1	helix-turn-helix transcriptional regulator
JI728_21415	4.66667	304	1.67667	59.7267	-4.55608	1.37e-20	9.6e-20	tdcB	WBB24507.1	bifunctional threonine ammonia-lyase/L-serine ammonia-lyase TdcB
JI728_03080	31	1984.33	14.56	479.83	-4.5493	6.71e-83	1.92e-81	lsrF	WBB25300.1	3-hydroxy-5-phosphonooxypentane-2%2C4-dione thiolase
JI728_17735	20	1220.33	8.04	268.267	-4.52023	6.44e-102	2.52e-100	pgtE	WBB23867.1	omptin family outer membrane protease PgtE
JI728_14960	1.66667	103	8.67333	334.46	-4.47725	2.2e-23	1.77e-22	JI728_14960	WBB23384.1	TRL-like family protein
JI728_19450	4362	532.333	2092.73	137.313	4.44493	3.69e-95	1.25e-93	sitD	WBB24150.1	iron/manganese ABC transporter permease subunit SitD
JI728_11825	0.333333	23	0.263333	7.54667	-4.39817	8.8e-06	2.32e-05	JI728_11825	WP_000023732.1	exonuclease VIII
JI728_14220	3.66667	209.667	3.14	90.0233	-4.38889	1.07e-34	1.27e-33	JI728_14220	WBB23265.1	two component system response regulator
JI728_19520	28.6667	1586.33	6.70667	190.63	-4.36922	4.98e-54	9.18e-53	JI728_19520	WP_001540778.1	pathogenicity island 1 effector protein StpP
JI728_12010	0.666667	40.3333	11.1867	396.153	-4.34412	1.19e-09	4.52e-09	JI728_12010	WBB22874.1	hypothetical protein
JI728_17220	26.3333	1390.67	11.4	329.723	-4.32943	2.07e-81	5.62e-80	JI728_17220	WBB23776.1	4-deoxy-4-formamido-L-arabinose-phosphoundecaprenol deformylase
JI728_12605	1343.67	175	276.7	19.1467	4.32465	7.06e-10	2.73e-09	JI728_12605	WBB22978.1	anthranilate synthase component 1
JI728_03085	15	819.667	102.983	3519.75	-4.29934	6.39e-34	7.43e-33	lsrG	WBB26766.1	(4S)-4-hydroxy-5-phosphonooxypentane-2%2C3-dione isomerase
JI728_17715	9.66667	528.333	1.58333	43.5767	-4.29321	1.41e-09	5.28e-09	JI728_17715	WP_000400614.1	acyltransferase
JI728_23685	6	0.666667	6.29333	0.35	4.29147	2.14e-06	6.01e-06	JI728_23685	WBB27031.1	inverse autotransporter beta domain-containing protein
JI728_18095	5.33333	289	2.11333	55.5833	-4.28946	1.47e-28	1.44e-27	pta	WBB23923.1	phosphate acetyltransferase
JI728_15070	178.667	9141.67	39.7967	1079.97	-4.28395	1.04e-51	1.81e-50	phoQ	WBB23400.1	two-component system sensor histidine kinase PhoQ
JI728_09830	204	10096	37.2533	1004.2	-4.27593	6.6e-35	7.9e-34	JI728_09830	WBB26483.1	electron transfer flavoprotein-ubiquinone oxidoreductase
JI728_16610	852	120.333	771.28	60.6967	4.25688	1.18e-74	2.97e-73	JI728_16610	WBB23664.1	YIP1 family protein
JI728_01845	8849.33	1243.33	2538.73	188.09	4.23542	9.36e-154	7.67e-152	JI728_01845	WBB25081.1	aspartate aminotransferase family protein
JI728_19345	79	4148.33	88.8467	2482.78	-4.22465	1.47e-45	2.22e-44	hydN	WBB24129.1	electron transport protein HydN
JI728_19030	24.6667	1223.67	96.2333	3261.53	-4.22196	7.4e-62	1.56e-60	JI728_19030	NP_449164.1	hypothetical protein
JI728_13425	2.33333	119.333	8.71333	308.297	-4.21337	9.96e-23	7.77e-22	JI728_13425	WBB23126.1	DUF1493 family protein
JI728_18085	0.333333	19.6667	1.95667	89.2233	-4.20679	1.05e-06	3.06e-06	eutN	WBB23921.1	ethanolamine utilization microcompartment protein EutN
JI728_17000	44.3333	2150.33	69.4067	2065.04	-4.17204	2.01e-53	3.64e-52	napB	WBB23736.1	nitrate reductase cytochrome c-type subunit
JI728_18570	28.6667	1384.33	7.21	181.743	-4.15073	8.49e-49	1.42e-47	cadB	WBB24003.1	cadaverine/lysine antiporter
JI728_04985	2.33333	112.333	3.57333	101.563	-4.12243	2.95e-21	2.17e-20	JI728_04985	WBB25631.1	PTS system mannose/fructose/N-acetylgalactosamine-transporter subunit IIB
JI728_12015	2.66667	126.667	6496.35	170461	-4.12233	4.45e-28	4.28e-27	mgrB	WBB22875.1	PhoP/PhoQ regulator MgrB
JI728_22575	13303.3	2063.67	2328.82	183.02	4.11759	2.21e-55	4.17e-54	ilvD	WBB24706.1	dihydroxy-acid dehydratase
JI728_11130	8995	1374	4635.76	387.17	4.11333	2.93e-108	1.29e-106	tcyJ	WBB26713.1	cystine ABC transporter substrate-binding protein
JI728_03955	0.666667	33.3333	0.26	8.09333	-4.09346	1.13e-08	3.92e-08	JI728_03955	WBB25455.1	AraC family transcriptional regulator
JI728_22580	6042.33	947.667	2545.33	212.01	4.08653	1.17e-60	2.43e-59	ilvE	WBB24707.1	branched-chain-amino-acid transaminase
JI728_22570	6783.67	1080.33	1433.22	116.32	4.07713	7.76e-48	1.26e-46	ilvA	WBB26930.1	threonine ammonia-lyase%2C biosynthetic
JI728_18075	7	316.333	3.48	81.99	-4.05211	2.28e-42	3.18e-41	eutJ	WBB23919.1	ethanolamine utilization protein EutJ
JI728_08385	2.33333	103	2.41667	65.92	-4.02042	1.4e-21	1.05e-20	fimI	WBB26229.1	type 1 fimbrial protein subunit FimI
JI728_13515	0.666667	31.6667	3.33333	76.4667	-4.01572	1.07e-07	3.42e-07	hypA	WBB23140.1	hydrogenase maturation nickel metallochaperone HypA
JI728_16985	6.33333	279	4.75333	110.567	-4.01032	1.65e-40	2.2e-39	ccmB	WBB23733.1	heme exporter protein CcmB
JI728_00100	6.33333	279	4.75333	110.567	-4.01031	1.76e-40	2.34e-39	ccmB	WBB24772.1	heme exporter protein CcmB
JI728_13035	12.6667	542.667	24.9833	737.223	-4.00724	2.96e-50	5.03e-49	steB	WBB23058.1	type III secretion system effector SteB
JI728_20970	2849.33	488	5553.18	565.823	3.99898	8.89e-84	2.58e-82	exbD	WBB24429.1	TonB system transport protein ExbD
JI728_03805	1316.33	56752.3	193.143	4195.26	-3.9962	6.15e-92	2.03e-90	fdhF	WBB25430.1	formate dehydrogenase subunit alpha
JI728_08550	495.333	83	143.66	12.5733	3.99371	1.81e-107	7.86e-106	fes	WBB26258.1	enterochelin esterase
JI728_15010	4.66667	197.333	5.28667	130.503	-3.95583	1.05e-32	1.19e-31	JI728_15010	WBB23389.1	ricin-type beta-trefoil lectin domain protein
JI728_23640	15.3333	651.333	6.89667	151.643	-3.95445	3.59e-46	5.51e-45	spvR	WBB27022.1	virulence genes transcriptional activator SpvR
JI728_14140	14.6667	615.667	103.65	2690.18	-3.94823	2.1e-67	4.8e-66	JI728_14140	WBB23249.1	EscG/YscG/SsaH family type III secretion system needle protein co-chaperone
JI728_22560	160.333	28	584.373	65.7733	3.94254	1.17e-26	1.08e-25	JI728_22560	WBB24705.1	XRE family transcriptional regulator
JI728_18110	1	45	1.40667	35.2867	-3.93511	9.13e-06	2.4e-05	eutP	WBB23926.1	ethanolamine utilization acetate kinase EutP
JI728_08560	2408.67	421.333	179.097	15.98	3.92237	9.17e-98	3.28e-96	entF	WBB26260.1	enterobactin non-ribosomal peptide synthetase EntF
JI728_05010	301.333	11980	39.8433	818.993	-3.90609	3.41e-103	1.36e-101	opgB	WBB25635.1	phosphatidylglycerol--membrane-oligosaccharide glycerophosphotransferase
JI728_16760	3413	603.333	530.153	48.8433	3.89672	5.05e-110	2.34e-108	cirA	WBB23693.1	catecholate siderophore receptor CirA
JI728_16995	40	1571.33	33.0767	744.41	-3.87146	7.11e-63	1.53e-61	napC	WBB23735.1	cytochrome c-type protein NapC
JI728_12810	3557.33	644.333	835.943	80.4567	3.8553	4.62e-75	1.17e-73	JI728_12810	WBB23016.1	YcjX family protein
JI728_17005	88	3385	39.1367	819.517	-3.85484	1.56e-27	1.48e-26	napH	WBB23737.1	quinol dehydrogenase ferredoxin subunit NapH
JI728_19395	89.6667	3624	148.877	3281.21	-3.82783	3.8e-35	4.59e-34	hycA	WBB24139.1	formate hydrogenlyase regulator HycA
JI728_17010	68.3333	2584.67	43.3567	917.81	-3.82447	4.97e-46	7.56e-45	napG	WBB23738.1	ferredoxin-type protein NapG
JI728_00370	1	39.6667	0.586667	14.96	-3.81009	5.45e-10	2.13e-09	JI728_00370	WBB24820.1	isochorismatase family protein
JI728_11220	2.66667	0.333333	36.27	2.96667	3.80786	0.00239895	0.00464102	JI728_11220	WBB26727.1	YecH family protein
JI728_16965	108.667	3932.67	17.2533	329.763	-3.78273	2.36e-94	7.86e-93	JI728_16965	WBB23729.1	heme lyase CcmF/NrfE family subunit
JI728_00120	108.667	3932.67	17.2533	329.763	-3.78272	1.88e-94	6.3e-93	JI728_00120	WBB24776.1	heme lyase CcmF/NrfE family subunit
JI728_03780	11.6667	431.333	4.38333	89.4067	-3.78256	3.32e-14	1.73e-13	nrfD	WBB25426.1	cytochrome c nitrite reductase subunit NrfD
JI728_20020	199	7145	47.12	911.607	-3.77692	2.26e-52	3.99e-51	JI728_20020	WBB24254.1	L-serine ammonia-lyase
JI728_19515	1	39	1.24	31.1067	-3.76889	7.97e-10	3.08e-09	iagB	WBB24162.1	SPI-1 type III secretion system invasion protein IagB
JI728_19070	0	2.33333	0	2.37	-3.76636	0.086112	0.122811	JI728_19070	WBB24086.1	tripartite tricarboxylate transporter TctB family protein
JI728_13000	0.666667	26.6667	0.493333	9.96333	-3.75984	4.97e-06	1.34e-05	JI728_13000	WBB23051.1	amino acid ABC transporter permease
JI728_16455	15.6667	570	57.64	1420.11	-3.7584	2.16e-46	3.35e-45	JI728_16455	WBB23636.1	hypothetical protein
JI728_19505	82	2949.67	33.47	651.947	-3.75781	3.35e-66	7.56e-65	hilD	WBB24160.1	transcriptional regulator HilD
JI728_04995	6.33333	227.667	2.77	57.6133	-3.73622	5.57e-24	4.65e-23	JI728_04995	WBB25633.1	PTS mannose/fructose/sorbose transporter family subunit IID
JI728_08160	6396.33	1287.67	774.947	79.47	3.73377	1.82e-89	5.78e-88	copA	WBB26188.1	copper-exporting P-type ATPase CopA
JI728_17200	65	2235.33	52.19	1069.12	-3.72273	3.21e-69	7.55e-68	pmrG	WBB23773.1	lipopolysaccharide core heptose(II)-phosphate phosphatase
JI728_22710	929	190.333	359.593	38.3233	3.72194	3.43e-76	8.79e-75	asnA	WBB24723.1	aspartate--ammonia ligase
JI728_08390	4.33333	153	2.77667	56.47	-3.72085	5.59e-23	4.39e-22	fimC	WBB26230.1	type 1 fimbria chaperone FimC
JI728_10185	163.333	5738	50.5533	935.537	-3.72015	1.84e-111	9.02e-110	JI728_10185	WBB26544.1	MFS transporter
JI728_06140	3701.33	739.667	739	77.5	3.71905	1.92e-102	7.58e-101	cueO	WBB25831.1	multicopper oxidase CueO
JI728_04545	3916.33	855.333	589.813	62.8433	3.68207	2.22e-50	3.79e-49	nrdD	WBB25563.1	anaerobic ribonucleoside-triphosphate reductase
JI728_19020	377.333	79.6667	155.993	17.5767	3.65469	1.32e-61	2.77e-60	JI728_19020	WBB24077.1	alpha/beta hydrolase
JI728_14450	7	1.33333	334.52	41.1167	3.64651	6.66e-06	1.77e-05	hemP	WBB26861.1	hemin uptake protein HemP
JI728_00915	0.333333	13.3333	0.443333	11.38	-3.63806	0.000394304	0.000856571	JI728_00915	NP_462554.1	GNAT family N-acetyltransferase
JI728_21410	14	475.333	3.48333	62.0733	-3.63317	1.04e-22	8.09e-22	tdcC	WBB24506.1	threonine/serine transporter TdcC
JI728_17435	355.667	78.3333	88.31	9.80667	3.63197	2.32e-70	5.61e-69	JI728_17435	WBB23816.1	PTS ascorbate transporter subunit IIC
JI728_21265	668.667	145	381.54	44.4967	3.62957	1.43e-78	3.75e-77	JI728_21265	WBB24482.1	siderophore-interacting protein
JI728_00150	594.333	135	1160.42	152	3.61968	5.96e-42	8.17e-41	ibpB	WBB24781.1	heat shock chaperone IbpB
JI728_21985	56.6667	13	573.107	79.5967	3.59064	7.21e-14	3.65e-13	yhcN	WBB24612.1	peroxide/acid stress response protein YhcN
JI728_23725	6.66667	1.33333	159.69	19.4	3.58987	1.48e-06	4.26e-06	ccdA	WBB27038.1	type II toxin-antitoxin system antitoxin CcdA
JI728_07055	9.66667	2	54.5867	7.16333	3.57766	2.04e-08	6.93e-08	JI728_07055	WBB25986.1	regulator
JI728_03810	47.3333	1496.67	20.3433	345.91	-3.57182	3.49e-78	9.11e-77	lpxO	WBB25431.1	lipid A hydroxylase LpxO
JI728_10415	902.333	216	108465	15695.8	3.5702	3.2e-40	4.22e-39	rmf	WBB26588.1	ribosome modulation factor
JI728_13795	316.667	9900	189.127	3272.21	-3.56397	1.9e-70	4.62e-69	rstA	WBB23189.1	two-component system response regulator RstA
JI728_16990	15.6667	498.333	114.973	2559.57	-3.56227	3.25e-43	4.59e-42	JI728_16990	WBB23734.1	ATP-binding cassette domain-containing protein
JI728_15165	9945.67	2277	2607.27	310.247	3.55073	6.73e-96	2.29e-94	ndh	WBB23418.1	NADH-quinone dehydrogenase
JI728_00105	59.3333	1850.33	34.85	600.33	-3.5472	8.5e-89	2.66e-87	JI728_00105	WBB24773.1	heme ABC transporter permease
JI728_16980	59.3333	1850.33	34.85	600.33	-3.54719	6.41e-89	2.02e-87	JI728_16980	WBB23732.1	heme ABC transporter permease
JI728_23600	93.6667	21	178.793	25.01	3.54665	2.49e-32	2.78e-31	JI728_23600	WBB27093.1	hypothetical protein
JI728_03475	0.333333	12	0.19	4.15667	-3.54421	0.00108239	0.00222001	JI728_03475	WBB25369.1	hypothetical protein
JI728_08380	11	342	11.53	199.463	-3.54218	2.47e-30	2.59e-29	fimA	WBB26228.1	type 1 fimbrial protein subunit FimA
JI728_09805	186.333	5768	216.827	3929.22	-3.53733	2.57e-44	3.69e-43	JI728_09805	WBB26478.1	CoA ester lyase
JI728_23160	23.3333	710.667	6.08667	97.1467	-3.53279	1.81e-10	7.37e-10	JI728_23160	WBB26941.1	hypothetical protein
JI728_09155	111.333	27.3333	3843.59	571.57	3.52509	6.77e-21	4.88e-20	JI728_09155	WBB26363.1	YbfA family protein
JI728_07415	36.3333	8	106.03	16.2833	3.52481	6.76e-16	3.87e-15	JI728_07415	WBB26050.1	DUF4156 domain-containing protein
JI728_06775	1.33333	43	1.1	18.3767	-3.52463	2.42e-10	9.72e-10	JI728_06775	WBB25939.1	Clp protease ClpB
JI728_17015	438.667	13454.3	51.8633	824.123	-3.52432	1.54e-35	1.89e-34	napA	WBB23739.1	nitrate reductase catalytic subunit NapA
JI728_22565	108	25	489.763	77.0167	3.50971	3.06e-19	2.06e-18	JI728_22565	WBB26929.1	type II toxin-antitoxin system RelE/ParE family toxin
JI728_05475	6221.33	1462.33	1889.17	232.787	3.50682	1.69e-119	8.77e-118	nhaA	WBB25717.1	Na+/H+ antiporter NhaA
JI728_14265	0.333333	12	0.08	1.77667	-3.50356	0.000394157	0.000856571	JI728_14265	WBB23273.1	DeoR family transcriptional regulator
JI728_13005	0.666667	21.6667	0.363333	7.13667	-3.48045	1.76e-05	4.48e-05	JI728_13005	WBB23052.1	amino acid ABC transporter ATP-binding protein
JI728_10180	74.3333	2239.67	35.0833	552.607	-3.46736	6.33e-64	1.41e-62	JI728_10180	WBB26543.1	dimethyl sulfoxide reductase anchor subunit
JI728_18175	0.333333	11.3333	0.91	24.4233	-3.44585	0.000680822	0.0014365	JI728_18175	WBB23934.1	ArsC family reductase
JI728_23605	2446	607.333	798.833	103.253	3.43769	1.31e-52	2.33e-51	JI728_23605	WBB27015.1	DNA-binding protein
JI728_07350	2.66667	80	1.61	24.5367	-3.43621	1.49e-13	7.49e-13	JI728_07350	WBB26040.1	fimbrial assembly chaperone
JI728_15620	0.333333	11.3333	0.3	6.25333	-3.42023	0.000927227	0.00191933	JI728_15620	WBB23493.1	hypothetical protein
JI728_21390	258.333	7220	65.2867	969.167	-3.4157	3.42e-70	8.23e-69	JI728_21390	NP_462153.1	HAAAP family serine/threonine permease
JI728_12585	829.667	203	422.58	57.37	3.40988	2.22e-16	1.3e-15	trpA	WBB22974.1	tryptophan synthase subunit alpha
JI728_09810	442.667	12388	205.403	3128.62	-3.40376	1.03e-35	1.27e-34	JI728_09810	WBB26479.1	electron transfer flavoprotein subunit beta/FixA family protein
JI728_06070	7	1.66667	56.8833	7.87667	3.402	9.3e-06	2.44e-05	JI728_06070	WBB25818.1	outer membrane protein
JI728_07940	467.667	116.667	1017.74	162.097	3.40174	1.01e-44	1.47e-43	fadM	WBB26146.1	long-chain acyl-CoA thioesterase FadM
JI728_13270	60	1683.67	8.58667	126.14	-3.40108	9.31e-92	3.05e-90	JI728_13270	WBB23099.1	TonB-dependent receptor
JI728_17225	106	2931.67	20.6033	300.67	-3.40034	1.38e-73	3.44e-72	arnT	WBB23777.1	lipid IV(A) 4-amino-4-deoxy-L-arabinosyltransferase
JI728_03305	1876.67	475.333	584.783	77.58	3.39865	4.57e-84	1.33e-82	argE	WBB25342.1	acetylornithine deacetylase
JI728_19415	351.333	9933.67	115.617	1674.06	-3.37665	2.84e-69	6.73e-68	hypD	WBB24143.1	hydrogenase formation protein HypD
JI728_20975	8598.33	2203	5191.13	727.767	3.37488	6.3e-96	2.16e-94	exbB	WBB24430.1	tol-pal system-associated acyl-CoA thioesterase
JI728_21980	29.6667	7.66667	296.467	50.74	3.36361	1.13e-10	4.67e-10	yhcN	WBB24611.1	peroxide/acid stress response protein YhcN
JI728_09165	677.667	176.667	151.393	20.4433	3.35725	4.16e-84	1.22e-82	JI728_09165	NP_459695.1	MFS transporter
JI728_00940	5838.67	1582.33	39590.2	6776.41	3.35537	2.16e-52	3.84e-51	JI728_00940	WBB24921.1	HTH-type transcriptional regulator
JI728_16930	79.3333	2159	42.2033	622.273	-3.35038	2.4e-86	7.35e-85	JI728_16930	NP_461186.1	tail fiber protein
JI728_08800	222	58	2168.17	380.673	3.34994	7.02e-59	1.4e-57	JI728_08800	WBB26301.1	YbeD family protein
JI728_00130	37	995.333	12.8367	186.723	-3.34381	7.05e-60	1.44e-58	JI728_00130	WBB24778.1	cytochrome c-type biogenesis protein CcmH
JI728_16955	37	995.333	12.8367	186.723	-3.34381	6.81e-60	1.4e-58	JI728_16955	WBB23727.1	cytochrome c-type biogenesis protein CcmH
JI728_22815	645.667	171	261.747	36.4567	3.34095	1.69e-48	2.79e-47	pstC	WBB24743.1	phosphate ABC transporter permease PstC
JI728_08025	51	1372.33	71.6933	1186.07	-3.33975	3.46e-68	8.05e-67	JI728_08025	WBB26162.1	hypothetical protein
JI728_12595	3438	881.667	839.21	115.74	3.33459	1.39e-18	9.03e-18	trpCF	WBB22976.1	bifunctional indole-3-glycerol-phosphate synthase TrpC/phosphoribosylanthranilate isomerase TrpF
JI728_14820	13	347	14.3367	236.397	-3.33443	5.04e-31	5.41e-30	JI728_14820	WBB26866.1	YbaK/prolyl-tRNA synthetase associated domain-containing protein
JI728_07165	5.66667	1.33333	8.06667	1.17	3.33291	1.07e-05	2.79e-05	JI728_07165	WBB26007.1	lysis protein
JI728_05850	844.333	221	174.823	23.9767	3.33229	5.35e-71	1.32e-69	leuA	WP_016831521.1	2-isopropylmalate synthase
JI728_00115	15.3333	411.667	20.6867	339.103	-3.32723	8.84e-45	1.29e-43	ccmE	WBB24775.1	cytochrome c maturation protein CcmE
JI728_16970	15.3333	411.667	20.6867	339.103	-3.32723	8.78e-45	1.29e-43	ccmE	WBB23730.1	cytochrome c maturation protein CcmE
JI728_19425	409.333	11103.7	62.4533	850.81	-3.32084	3.29e-63	7.18e-62	flhA	WBB24145.1	formate hydrogenlyase transcriptional activator FlhA
JI728_17240	69	1825.67	707.4	13068.2	-3.3118	1.06e-29	1.09e-28	pmrD	WBB23780.1	signal transduction protein PmrD
JI728_14965	6.33333	168.667	7.06	110.643	-3.30118	2.39e-23	1.92e-22	JI728_14965	NP_460220.1	cytochrome b
JI728_08015	37.3333	10.3333	364.357	62.2767	3.29787	9.06e-13	4.3e-12	JI728_08015	WBB26160.1	type B 50S ribosomal protein L31
JI728_17610	14.3333	375.667	10.11	151.153	-3.2889	7.04e-41	9.5e-40	JI728_17610	WBB23847.1	CPBP family intramembrane metalloprotease
JI728_21135	3	0.666667	236.16	36.02	3.27545	0.00344768	0.00649297	JI728_21135	WBB24460.1	hypothetical protein
JI728_05610	1293	360	402.373	58.8333	3.2591	2.48e-99	9.17e-98	carA	WBB25738.1	glutamine-hydrolyzing carbamoyl-phosphate synthase small subunit
JI728_09590	7.33333	187.667	5.94	88.6	-3.25243	7.21e-30	7.4e-29	JI728_09590	WBB26817.1	hypothetical protein
JI728_08580	575	165	215.693	32.4133	3.22792	1.75e-89	5.61e-88	fepD	WBB26263.1	Fe(3+)-siderophore ABC transporter permease
JI728_20095	7.66667	192.333	3.21667	45.8767	-3.22685	1.56e-26	1.43e-25	rarD	WBB26911.1	EamA family transporter RarD
JI728_08445	5.66667	124	2.21333	30.1033	-3.2224	0.00231355	0.00449008	JI728_08445	WBB26239.1	glycosyltransferase family 2 protein
JI728_10175	14	355.333	11.0767	158.34	-3.22207	8.11e-24	6.71e-23	dmsB	WBB26542.1	dimethylsulfoxide reductase subunit B
JI728_11945	0.666667	18	65.6633	1497.82	-3.21368	1.97e-05	4.96e-05	JI728_11945	WBB22862.1	hypothetical protein
JI728_09825	369.667	8907.67	109.943	1432.65	-3.21074	4.53e-32	5e-31	JI728_09825	WBB26482.1	acyl-CoA/acyl-ACP dehydrogenase
JI728_01220	123.333	2983.33	33.12	424.01	-3.19335	1.87e-47	2.99e-46	JI728_01220	WBB24966.1	phosphatase PAP2 family protein
JI728_14815	15.3333	374.667	3.25333	42.7367	-3.18511	2.85e-30	2.98e-29	JI728_14815	WBB23362.1	GGDEF domain-containing protein
JI728_05480	2330.67	686.333	1019.32	159.94	3.18355	3.34e-82	9.29e-81	nhaR	WBB25718.1	transcriptional activator NhaR
JI728_03785	21.3333	525.333	3.95333	50.7633	-3.18201	8.29e-28	7.88e-27	JI728_03785	WBB25427.1	heme lyase CcmF/NrfE family subunit
JI728_02555	6	144.667	1.46667	18.8467	-3.17868	9.56e-20	6.52e-19	JI728_02555	WBB25202.1	MFS transporter
JI728_00930	779.333	237	853.043	146.297	3.15753	1.4e-66	3.18e-65	cueP	WBB24919.1	copper-binding periplasmic metallochaperone CueP
JI728_21385	421.667	9613	107.213	1327.3	-3.1531	6.86e-47	1.08e-45	JI728_21385	WBB24503.1	serine dehydratase subunit alpha family protein
JI728_09900	94.3333	28.6667	250.577	45.9767	3.14991	4.05e-27	3.79e-26	JI728_09900	WBB26496.1	inner membrane protein YbjM
JI728_16960	23.6667	552.667	22.3333	314.27	-3.14642	5.05e-31	5.41e-30	dsbE	WBB23728.1	thiol:disulfide interchange protein DsbE
JI728_00125	23.6667	552.667	22.3333	314.27	-3.1464	4.69e-31	5.06e-30	dsbE	WBB24777.1	thiol:disulfide interchange protein DsbE
JI728_23730	24.6667	7.33333	432.573	84.3367	3.1443	1.15e-16	6.77e-16	JI728_23730	WBB27039.1	AbrB/MazE/SpoVT family DNA-binding domain-containing protein
JI728_19455	36	843	17	206.48	-3.11303	1.8e-24	1.53e-23	avrA	WBB24151.1	type III secretion system YopJ family effector AvrA
JI728_05615	3884	1181.33	355.547	55.4633	3.11257	1.53e-55	2.89e-54	carB	WBB25739.1	carbamoyl-phosphate synthase large subunit
JI728_10635	3.33333	78	8.64667	147.983	-3.1084	1.59e-13	7.97e-13	iraM	WBB26626.1	anti-adapter protein IraM
JI728_10715	41.3333	954.333	18.82	229.95	-3.1033	8.94e-69	2.09e-67	JI728_10715	WBB26642.1	MurR/RpiR family transcriptional regulator
JI728_16700	25.6667	600.333	7.32	87.35	-3.09443	1.18e-30	1.25e-29	preA	WBB23681.1	NAD-dependent dihydropyrimidine dehydrogenase subunit PreA
JI728_11135	3462	1069.67	1305.12	217.383	3.08935	1.67e-85	5.06e-84	dcyD	WBB26714.1	D-cysteine desulfhydrase
JI728_13265	33	762.333	23.9733	297.297	-3.08879	5.68e-54	1.04e-52	mcbR	WBB23098.1	colanic acid/biofilm transcriptional regulator McbR
JI728_12590	2266.33	696.333	658.533	108.69	3.08345	2.68e-18	1.71e-17	trpB	WBB22975.1	tryptophan synthase subunit beta
JI728_08530	3.66667	1	46.13	7.87333	3.08297	0.000698291	0.00147045	JI728_08530	WBB26254.1	DUF1158 family protein
JI728_01040	398	123.333	141.653	23.7933	3.07933	3.12e-54	5.77e-53	dppB	WP_005133865.1	dipeptide ABC transporter permease DppB
JI728_03090	85.3333	1922.67	48.35	587.59	-3.07182	4.57e-72	1.13e-70	JI728_03090	WBB25301.1	epimerase
JI728_04945	18.6667	5.66667	122.843	26.51	3.06712	1.31e-09	4.95e-09	JI728_04945	WBB25624.1	BrnT family toxin
JI728_15005	0.666667	16.3333	19.9733	287.507	-3.06137	0.000270465	0.000598536	cspF	WBB23388.1	cold shock-like protein CspF
JI728_10085	3.66667	1	125.79	24.3433	3.05667	0.00241598	0.00466791	JI728_10085	WBB26528.1	hypothetical protein
JI728_03695	10.3333	226.333	1.48	17.5467	-3.05016	1.96e-20	1.37e-19	siiF	WBB25410.1	SPI-4 type I secretion system protein SiiF
JI728_07340	3.66667	1	26.4633	5	3.0484	0.00251644	0.0048485	JI728_07340	WBB26038.1	cytoplasmic protein
JI728_23735	29.6667	9.66667	55.7	10.3	3.04587	8.6e-12	3.84e-11	JI728_23735	WBB27040.1	type II toxin-antitoxin system VapC family toxin
JI728_19420	283.667	6433	109.267	1259.39	-3.04308	2.27e-52	4e-51	hypE	WBB24144.1	hydrogenase expression/formation protein HypE
JI728_14145	0.666667	16	13.6767	260.917	-3.03569	0.000286407	0.000632828	ssaG	WBB23250.1	type III secretion system needle filament protein SsaG
JI728_15200	373.333	121.667	53.5367	8.94	3.03082	2.55e-46	3.93e-45	fhuE	NP_460174.1	ferric-rhodotorulic acid/ferric-coprogen receptor FhuE
JI728_11930	6.33333	140	8.78	116.543	-3.02844	1.27e-20	8.96e-20	JI728_11930	WBB22859.1	hypothetical protein
JI728_18750	46790.7	16076.3	122033	24968.8	3.0202	5.31e-42	7.29e-41	grcA	WBB24037.1	autonomous glycyl radical cofactor GrcA
JI728_05285	3480	1152	432.087	72.69	3.01461	9.49e-51	1.63e-49	thrA	WBB25682.1	bifunctional aspartate kinase/homoserine dehydrogenase I
JI728_10685	531	177.333	56311.3	12819.4	3.01014	4.99e-57	9.84e-56	JI728_10685	WBB26636.1	general stress protein
JI728_23715	57.3333	18.6667	368.107	82.1367	3.00961	3.02e-21	2.22e-20	JI728_23715	WBB27036.1	cytoplasmic protein
JI728_19640	17.3333	5.66667	112.55	23.32	3.00731	5.06e-10	1.98e-09	JI728_19640	WBB24184.1	DUF1778 domain-containing protein
JI728_00230	17.3333	5.66667	118.543	25.84	3.00708	3.41e-09	1.23e-08	ilvN	WBB24793.1	acetolactate synthase small subunit
JI728_07815	66.3333	22.3333	24.94	4.27667	3.00679	2.34e-23	1.88e-22	phnS	WBB26123.1	2-aminoethylphosphonate ABC transporter substrate-binding protein
JI728_16115	1120.67	369.667	297.043	51.1833	3.00663	1.47e-46	2.3e-45	hisD	WBB23575.1	histidinol dehydrogenase
JI728_01435	532.333	191	1146.38	227.687	3.00391	9.73e-24	7.96e-23	JI728_01435	WBB25005.1	DUF2756 family protein
JI728_05845	275.667	91	91.0567	16.0933	2.99362	8.66e-43	1.22e-41	leuB	WBB25780.1	3-isopropylmalate dehydrogenase
JI728_18575	98.6667	2170.67	14.6133	158.633	-2.98927	3.81e-35	4.59e-34	cadA	WBB24004.1	lysine decarboxylase CadA
JI728_11960	582	209.333	10052.8	2198.18	2.98539	1.05e-26	9.74e-26	JI728_11960	WBB26843.1	DUF1480 family protein
JI728_16045	7546.67	2688	11795.9	2343.71	2.98151	5.47e-36	6.8e-35	sbmC	WBB23565.1	DNA gyrase inhibitor SbmC
JI728_08395	33.6667	693.333	3.87667	41.3133	-2.97587	2.18e-29	2.2e-28	JI728_08395	WBB26231.1	fimbrial biogenesis usher protein
JI728_12560	562.667	12079.7	432.89	5061.03	-2.9755	9.3e-41	1.25e-39	ompW	WBB22969.1	outer membrane protein OmpW
JI728_13290	136.333	2875	106.13	1243.85	-2.97268	1.15e-63	2.53e-62	steA	WBB23103.1	type III secretion system effector SteA
JI728_08705	853.333	17860.7	441.473	4986.94	-2.97171	1.44e-31	1.57e-30	rna	WBB26285.1	ribonuclease I
JI728_04550	22	465.333	4.58	48.5067	-2.95959	1.3e-34	1.53e-33	treC	WBB25564.1	alpha%2Calpha-phosphotrehalase
JI728_15065	280	5745.67	194.477	2222.23	-2.94937	6.74e-28	6.42e-27	phoP	WBB26873.1	two-component system response regulator PhoP
JI728_17960	684.667	232.667	555.903	109.097	2.9457	2.3e-50	3.92e-49	JI728_17960	WBB23900.1	sel1 repeat family protein
JI728_12730	605.333	210	189.763	34.8067	2.93482	6.64e-57	1.3e-55	JI728_12730	WP_000434200.1	CMD domain-containing protein
JI728_16110	596	209.667	265.22	49.3267	2.93118	7.63e-54	1.39e-52	hisG	WBB23574.1	ATP phosphoribosyltransferase
JI728_16145	411.667	149	361.203	70.18	2.93114	7.3e-34	8.48e-33	JI728_16145	WBB23581.1	bifunctional phosphoribosyl-AMP cyclohydrolase/phosphoribosyl-ATP diphosphatase HisIE
JI728_04270	142.333	50.6667	1157.36	265.947	2.92953	1.02e-28	1e-27	JI728_04270	WBB25510.1	DUF1471 domain-containing protein
JI728_00395	10.3333	3.33333	7.75	1.55667	2.92881	1.22e-05	3.14e-05	JI728_00395	WBB24824.1	helix-turn-helix transcriptional regulator
JI728_09815	371.333	7302.33	143.863	1559.5	-2.92132	1.7e-25	1.51e-24	JI728_09815	WBB26480.1	FAD-binding protein
JI728_14685	8.33333	3	93.4667	17.2233	2.92025	6.35e-05	0.000151789	JI728_14685	NP_416274.1	YnjH family protein
JI728_17965	1612.67	566	688.263	130.343	2.91129	5.76e-75	1.45e-73	cysM	WBB23901.1	cysteine synthase CysM
JI728_14415	181.667	3501	71.9633	774.47	-2.90845	5.19e-21	3.78e-20	JI728_14415	WBB23299.1	electron transfer flavoprotein subunit alpha
JI728_16130	369	132.333	331.973	66.5267	2.90839	1.82e-48	3e-47	hisH	WBB23578.1	imidazole glycerol phosphate synthase subunit HisH
JI728_13010	1	21	0.64	8.72667	-2.90416	5.21e-05	0.000125781	JI728_13010	WBB23053.1	amino acid ABC transporter permease
JI728_08595	188	68.6667	58.26	10.8433	2.89775	2.53e-25	2.21e-24	entC	WBB26265.1	isochorismate synthase EntC
JI728_14535	4.66667	94.3333	2.26667	23.8733	-2.89335	1.1e-12	5.2e-12	JI728_14535	WBB23316.1	DNA/RNA non-specific endonuclease
JI728_03200	0.333333	7.66667	0.133333	1.92333	-2.87166	0.00647051	0.0116109	mscS	WBB25322.1	small-conductance mechanosensitive channel MscS
JI728_07665	7074	2577.67	1840.99	349.71	2.86904	1.25e-62	2.67e-61	brnQ	WBB26094.1	branched-chain amino acid transporter carrier protein BrnQ
JI728_04930	3.33333	64.3333	0.903333	9.45	-2.85898	6.95e-07	2.05e-06	JI728_04930	WBB25623.1	N-6 DNA methylase
JI728_19410	31.6667	604.667	262.743	3386.03	-2.81797	4.48e-32	4.95e-31	hypC	WBB24142.1	hydrogenase 3 maturation protein HypC
JI728_15605	68.6667	27.6667	1265.09	308.317	2.80611	1.08e-11	4.78e-11	JI728_15605	WBB23491.1	hypothetical protein
JI728_23710	75.3333	28.6667	87.09	19.5167	2.79655	8.59e-21	6.14e-20	JI728_23710	WBB27035.1	cytoplasmic protein
JI728_17605	0.333333	7.33333	0.51	4.83333	-2.78937	0.0240873	0.0388976	JI728_17605	WBB23846.1	YbjP/YqhG family protein
JI728_02355	86.6667	33.6667	115.833	25.87	2.78903	2.91e-26	2.65e-25	rsd	WBB25170.1	sigma D regulator
JI728_00055	165.333	63.6667	134.173	29.07	2.78837	8.55e-32	9.34e-31	JI728_00055	WBB24767.1	2-dehydro-3-deoxy-6-phosphogalactonate aldolase
JI728_20285	4.66667	1.66667	39.8433	9.81333	2.7856	0.00116548	0.00237557	rcnR	WBB24301.1	Ni(II)/Co(II)-binding transcriptional repressor RcnR
JI728_09770	1421.33	555	580.083	120.03	2.78019	1.81e-51	3.12e-50	iaaA	WBB26471.1	beta-aspartyl-peptidase
JI728_15885	31	571	18.0933	183.803	-2.77989	3.76e-45	5.6e-44	JI728_15885	NP_460974.1	cobalt-precorrin-4 methyltransferase
JI728_21465	0.333333	7.33333	3.32667	33.6067	-2.77196	0.0367322	0.0572974	gatB	WBB24516.1	PTS galactitol transporter subunit IIB
JI728_23720	110	43	588.64	153.637	2.76687	2.41e-39	3.16e-38	ccdB	WBB27037.1	type II toxin-antitoxin system toxin CcdB
JI728_09325	6359	2498.67	2243.64	466.18	2.76178	1.42e-79	3.82e-78	nadA	WBB26388.1	quinolinate synthase NadA
JI728_08630	603	239.333	202.873	42.24	2.75306	1.15e-23	9.3e-23	JI728_08630	WBB26271.1	oxidoreductase
JI728_14340	38	677.333	9.52333	89.3367	-2.7431	9.43e-49	1.56e-47	JI728_14340	WBB23286.1	L-cystine transporter
JI728_17750	11.3333	204.333	3.44	31.6333	-2.74126	9.18e-24	7.55e-23	pgtC	WBB26895.1	phosphoglycerate transport regulator PgtC
JI728_05835	119.333	46.6667	101.42	23	2.74066	1.57e-20	1.1e-19	leuD	WBB25778.1	3-isopropylmalate dehydratase small subunit
JI728_22930	293.667	119.333	1285.83	338.52	2.73135	1.6e-29	1.63e-28	JI728_22930	WBB26972.1	hypothetical protein
JI728_08440	10.3333	149	1.73333	16.2367	-2.72899	0.0157869	0.0264149	JI728_08440	WBB26238.1	hypothetical protein
JI728_03075	83.3333	1537.67	31.59	292.3	-2.72866	4.66e-26	4.21e-25	lsrB	WBB25299.1	autoinducer 2 ABC transporter substrate-binding protein LsrB
JI728_21990	38.6667	15.6667	333.91	88.5833	2.72348	2.08e-14	1.1e-13	JI728_21990	WBB24613.1	hypothetical protein
JI728_08590	366	149.667	150.16	32.0067	2.72346	7.27e-49	1.22e-47	fepB	WBB26264.1	Fe2+-enterobactin ABC transporter substrate-binding protein
JI728_02075	36.3333	15	2664.73	703.327	2.71503	7.48e-09	2.64e-08	rpmD	WBB25125.1	50S ribosomal protein L30
JI728_16135	789	324	478.513	105.953	2.71129	6.67e-54	1.22e-52	hisA	WBB23579.1	1-(5-phosphoribosyl)-5-[(5-phosphoribosylamino)methylideneamino]imidazole-4-carboxamide isomerase
JI728_15890	19.3333	330.667	16.33	173.66	-2.71071	1.09e-21	8.2e-21	JI728_15890	WBB23536.1	decarboxylating cobalt-precorrin-6B (C(15))-methyltransferase
JI728_01655	11.3333	4.66667	195.6	47.5067	2.7104	2.08e-06	5.86e-06	feoC	WBB25043.1	[Fe-S]-dependent transcriptional repressor FeoC
JI728_09800	708.333	304.667	1836.6	462.213	2.70844	8.11e-20	5.54e-19	bssR	WBB26477.1	biofilm formation regulator BssR
JI728_04540	11.6667	4.66667	17.6467	4	2.70207	5.76e-08	1.88e-07	nrdG	WBB25562.1	anaerobic ribonucleoside-triphosphate reductase-activating protein
JI728_01195	1	18.6667	0.56	4.80667	-2.70181	0.00140866	0.00283999	JI728_01195	WBB26755.1	fructoselysine 6-kinase
JI728_08155	10.6667	187	5.39	49.9167	-2.69739	8.99e-15	4.87e-14	JI728_08155	WBB26187.1	DUF1311 domain-containing protein
JI728_05840	629.333	252	148.357	31.81	2.69636	2.56e-39	3.35e-38	leuC	WBB25779.1	3-isopropylmalate dehydratase large subunit
JI728_04980	3.33333	59	7.36667	68.9	-2.68081	4.23e-09	1.52e-08	JI728_04980	WBB25630.1	PTS sugar transporter subunit IIA
JI728_13040	27	11.3333	228.24	61.99	2.67624	2e-10	8.09e-10	JI728_13040	WBB23059.1	metal/formaldehyde-sensitive transcriptional repressor
JI728_05685	6.33333	109.667	12.31	132.523	-2.67201	2.25e-08	7.64e-08	JI728_05685	WBB26786.1	hypothetical protein
JI728_13340	1.33333	24	3.42	37.97	-2.67169	5.79e-05	0.000139223	JI728_13340	WBB26853.1	GFA family protein
JI728_08500	11.6667	199.667	3.44333	29.2733	-2.66625	3.32e-20	2.29e-19	JI728_08500	WBB26248.1	mechanosensitive ion channel family protein
JI728_09595	5.66667	96.6667	5.18333	54.25	-2.66607	4.49e-14	2.33e-13	JI728_09595	WBB26438.1	hypothetical protein
JI728_23000	471.333	197.667	284.54	65.25	2.66319	2.52e-23	2.02e-22	JI728_23000	WBB26983.1	recombinase family protein
JI728_00145	758	323	1562.57	408.387	2.66298	2.2e-56	4.21e-55	ibpA	WBB24780.1	heat shock chaperone IbpA
JI728_06970	17.3333	7.33333	131.563	34.0533	2.65995	1.4e-07	4.43e-07	JI728_06970	WBB25970.1	ASCH domain-containing protein
JI728_19260	307	134	17347	4984.33	2.65319	1.29e-18	8.39e-18	csrA	WBB24113.1	carbon storage regulator CsrA
JI728_00045	322	140	220.833	51.33	2.64717	1.08e-40	1.44e-39	dgoR	WBB24765.1	D-galactonate utilization transcriptional regulator DgoR
JI728_23595	27.6667	11.3333	98.3867	27.5933	2.64692	8.35e-07	2.44e-06	JI728_23595	WBB27094.1	hypothetical protein
JI728_03325	2955	1237.33	1233.81	281.187	2.64478	6.95e-59	1.4e-57	oxyR	WBB25346.1	DNA-binding transcriptional regulator OxyR
JI728_19120	12.6667	5.33333	76.8867	20.4467	2.64095	1.71e-07	5.37e-07	JI728_19120	WBB24094.1	helix-turn-helix transcriptional regulator
JI728_16125	664.667	290.667	236.307	52.85	2.64074	1.4e-43	2e-42	hisB	WBB23577.1	bifunctional histidinol-phosphatase/imidazoleglycerol-phosphate dehydratase HisB
JI728_06535	355.333	151	127.487	28.8433	2.63928	1.88e-16	1.11e-15	metN	WBB25901.1	methionine ABC transporter ATP-binding protein MetN
JI728_20015	557.667	9102.33	143.213	1255.46	-2.63706	1.5e-30	1.59e-29	sdaC	WBB24253.1	HAAAP family serine/threonine permease SdaC
JI728_11140	1026.33	435	710.75	169.527	2.63593	3.19e-52	5.57e-51	tcyL	WBB26715.1	cystine ABC transporter permease
JI728_03700	5.66667	2.33333	45.4467	11.02	2.63574	0.00033217	0.000728279	JI728_03700	WBB25411.1	YjcB family protein
JI728_15025	119	1944	37.0867	327.177	-2.63565	5.94e-46	9.01e-45	sopF	WBB23392.1	type III secretion system effector SopF
JI728_17615	1717	28157	491.917	4255.76	-2.63067	2.21e-53	3.99e-52	fabB	WBB23848.1	beta-ketoacyl-ACP synthase I
JI728_00345	37.3333	621.333	16.6833	144.723	-2.62824	1.65e-41	2.25e-40	JI728_00345	WBB24815.1	EamA family transporter
JI728_01035	3500.67	1508	705.73	157.77	2.62813	4.45e-61	9.24e-60	JI728_01035	WBB24936.1	ABC transporter substrate-binding protein
JI728_00935	14709.7	6466.33	394795	116683	2.62417	3.49e-46	5.37e-45	cspA	WBB24920.1	RNA chaperone/antiterminator CspA
JI728_13210	232	3731.67	53.24	457.22	-2.62112	2.64e-43	3.75e-42	JI728_13210	WBB23088.1	PLP-dependent aminotransferase family protein
JI728_02570	8.33333	137.333	2.31667	20.2133	-2.62086	2.94e-19	1.98e-18	yihS	WBB25205.1	sulfoquinovose isomerase
JI728_04020	134	2171.33	36.85	318.613	-2.6208	3.33e-32	3.71e-31	yjeH	NP_463192.1	L-methionine/branched-chain amino acid transporter
JI728_16120	1722	755.333	591.153	134.853	2.6168	1.35e-46	2.12e-45	hisC	WBB23576.1	histidinol-phosphate transaminase
JI728_13475	105.667	1716	35.26	300.29	-2.61569	7.41e-21	5.32e-20	JI728_13475	WBB23132.1	hydrogenase small subunit
JI728_10545	1.66667	28.3333	150.9	1821.22	-2.61399	8.93e-05	0.000208874	JI728_10545	WBB26610.1	YlcI/YnfO family protein
JI728_12390	241.667	99.3333	53.4467	12.3133	2.61396	3.9e-07	1.18e-06	narK	WBB22944.1	nitrate transporter NarK
JI728_08600	307	132	62.19	14.0767	2.61395	2.31e-24	1.96e-23	entE	WBB26807.1	(2%2C3-dihydroxybenzoyl)adenylate synthase EntE
JI728_07030	5	2	21.7567	6.77667	2.59875	0.00197417	0.00387735	JI728_07030	WBB25981.1	superinfection exclusion protein
JI728_00050	178	80.6667	84.5667	19.6667	2.59755	8.16e-30	8.36e-29	JI728_00050	WBB24766.1	2-dehydro-3-deoxygalactonokinase
JI728_12285	0.666667	11.6667	1.16667	11.34	-2.59064	0.00906098	0.0158716	JI728_12285	WBB22925.1	hypothetical protein
JI728_01470	970.667	436.667	353.003	82.93	2.57778	2.74e-42	3.78e-41	JI728_01470	WBB25012.1	oxidoreductase
JI728_23615	1009.33	15758	584.05	5085.16	-2.57372	1.74e-32	1.96e-31	JI728_23615	WBB27017.1	carbonic anhydrase
JI728_03765	36.6667	584.333	8.20333	68.9533	-2.56832	3.31e-10	1.32e-09	nrfA	WBB25423.1	ammonia-forming nitrite reductase cytochrome c552 subunit
JI728_03775	16.3333	261	10.8367	98.08	-2.56476	7.52e-13	3.6e-12	nrfC	WBB25425.1	cytochrome c nitrite reductase Fe-S protein
JI728_00325	14	226.333	6.97667	56.4967	-2.56447	2.27e-20	1.58e-19	JI728_00325	WBB24811.1	PTS system mannose/fructose/sorbose family transporter subunit IID
JI728_10920	448	199.667	11266.4	3580.47	2.5576	4.73e-28	4.54e-27	JI728_10920	WBB26676.1	cold-shock protein
JI728_16075	7.66667	123.667	1.04667	8.17667	-2.55748	1.68e-12	7.86e-12	sopA	NP_461011.1	SPI-1 type III secretion system effector HECT-type E3 ubiquitin transferase SopA
JI728_07230	2	32	1.25667	11.59	-2.5567	3.67e-06	1e-05	JI728_07230	WBB26020.1	phage tail protein
JI728_22990	474.333	211.333	103.353	24.4233	2.5554	9.64e-45	1.41e-43	JI728_22990	WBB26981.1	IS91-like element ISVsa3 family transposase
JI728_21400	58	918.667	7.90667	62.8	-2.55522	2.53e-44	3.64e-43	pflB	WBB24504.1	formate C-acetyltransferase
JI728_00090	8	124.333	1.77667	15.4667	-2.5508	6.87e-11	2.89e-10	JI728_00090	WBB24771.1	cytochrome-c peroxidase
JI728_20475	13536.7	6650.33	933380	272592	2.54829	6.96e-09	2.46e-08	ssrS	-	6S RNA
JI728_07040	15.3333	7	29.5667	8.01667	2.54597	6.03e-07	1.79e-06	JI728_07040	WBB25983.1	pentapeptide repeat-containing protein
JI728_13645	5	80.6667	1.55333	12.0067	-2.53806	2.72e-09	9.98e-09	rspA	WBB23164.1	starvation-sensing protein RspA
JI728_18635	480	223	216.713	53.0167	2.53532	2.37e-52	4.15e-51	murQ	WBB24015.1	N-acetylmuramic acid 6-phosphate etherase
JI728_19405	542.333	8575	254.92	2097.76	-2.53412	2.57e-42	3.55e-41	hypB	WBB24141.1	hydrogenase nickel incorporation protein HypB
JI728_10780	0.666667	11	0.836667	9.42667	-2.53325	0.00455816	0.00840961	JI728_10780	WBB26654.1	Hcp family type VI secretion system effector
JI728_04555	43	679.333	10.6833	83.01	-2.52115	3.69e-28	3.58e-27	treB	WBB25565.1	PTS trehalose transporter subunit IIBC
JI728_18615	57	888.667	12.4867	97.23	-2.50742	8e-31	8.54e-30	mltF	WBB24011.1	membrane-bound lytic murein transglycosylase MltF
JI728_09865	94	1428	53.6967	442.203	-2.50511	6.61e-59	1.34e-57	deoR	WBB26490.1	DNA-binding transcriptional repressor DeoR
JI728_15895	25	383.333	21.2367	180.693	-2.50408	8.05e-23	6.31e-22	JI728_15895	WBB23537.1	cobalt-precorrin-7 (C(5))-methyltransferase
JI728_17940	277.667	131	128.883	32.3867	2.50384	3.12e-55	5.85e-54	pdxK	WBB23896.1	pyridoxine/pyridoxal/pyridoxamine kinase
JI728_23195	7.33333	3.33333	8.80667	2.29	2.50151	0.000322264	0.000707287	JI728_23195	WBB26948.1	thermonuclease family protein
JI728_07805	25	11.6667	11.1633	2.8	2.49644	2.91e-08	9.77e-08	phnU	WBB26121.1	2-aminoethylphosphonate ABC transporter permease subunit
JI728_20350	41	617.333	21.1233	171.563	-2.48934	8.48e-23	6.63e-22	JI728_20350	WBB24313.1	DUF1460 domain-containing protein
JI728_21315	1022.33	472.333	393.053	99.4467	2.48926	7.8e-43	1.1e-41	JI728_21315	WBB26917.1	TerC family protein
JI728_09330	2842.33	1364	1780.31	463.04	2.48723	7.84e-64	1.73e-62	JI728_09330	WBB26389.1	nicotinamide riboside transporter PnuC
JI728_06920	34.3333	519	53.9733	479.847	-2.48492	3.37e-38	4.33e-37	gpt	WBB25964.1	xanthine phosphoribosyltransferase
JI728_08525	24.3333	11.6667	92.1033	27.4733	2.4824	2.32e-11	1e-10	JI728_08525	WBB26253.1	RamA family antibiotic efflux transcriptional regulator
JI728_09820	20.3333	298.667	190.563	1954.05	-2.47187	4.51e-13	2.19e-12	JI728_09820	WBB26481.1	hypothetical protein
JI728_07355	11	162	2.74333	21.8333	-2.47169	9.07e-15	4.9e-14	stbD	WBB26041.1	fimbrial usher protein StbD
JI728_17430	171.333	83.6667	86.75	22.22	2.47089	8.99e-35	1.07e-33	JI728_17430	WBB23815.1	transketolase
JI728_17125	122.667	59.3333	56.1167	14.3933	2.46828	5.75e-30	5.94e-29	JI728_17125	WBB23758.1	LysR family transcriptional regulator
JI728_18840	3147.67	1611	12758.8	3906.02	2.46752	4.23e-25	3.68e-24	raiA	WBB24049.1	ribosome-associated translation inhibitor RaiA
JI728_13275	1473.67	702.333	506.227	128.96	2.46567	2.01e-56	3.86e-55	JI728_13275	WBB23100.1	YncE family protein
JI728_13100	147.667	72.3333	42.3933	10.57	2.46551	8.29e-18	5.19e-17	JI728_13100	WBB23069.1	D-galactonate dehydratase
JI728_22820	990	477.333	442.26	114.197	2.46204	7.61e-48	1.24e-46	pstA	WBB24744.1	phosphate ABC transporter permease PstA
JI728_01050	328.667	157.333	125.02	32.3367	2.45591	2.85e-35	3.46e-34	dppD	WBB24938.1	dipeptide ABC transporter ATP-binding protein
JI728_16140	1182.67	578	654.463	172.877	2.44856	7.97e-34	9.23e-33	hisF	WBB23580.1	imidazole glycerol phosphate synthase subunit HisF
JI728_08730	0.666667	10.6667	0.32	2.40667	-2.44784	0.00916414	0.0160391	JI728_08730	WBB26289.1	HpcH/HpaI aldolase/citrate lyase family protein
JI728_18045	12.6667	183.667	9.17333	74.2633	-2.4439	5.19e-13	2.51e-12	eutL	WBB23913.1	ethanolamine utilization microcompartment protein EutL
JI728_16065	87.3333	1293	11.7433	88.0233	-2.44383	7.53e-29	7.46e-28	phsA	WBB23568.1	thiosulfate reductase PhsA
JI728_01045	223.667	107.667	94.2333	24.9033	2.44237	1.44e-24	1.23e-23	dppC	WBB24937.1	dipeptide ABC transporter permease DppC
JI728_02675	18.6667	9	79.7933	25.18	2.44224	2.47e-08	8.37e-08	JI728_02675	WBB25224.1	AzlD domain-containing protein
JI728_23005	161	83.6667	703.46	219.347	2.43552	1.04e-12	4.91e-12	JI728_23005	WBB26984.1	helix-turn-helix transcriptional regulator
JI728_23205	35	17.3333	9.16667	2.32333	2.43517	2.07e-07	6.44e-07	JI728_23205	WBB26950.1	YadA-like family protein
JI728_03770	4.33333	65.3333	4.22	34.4933	-2.43267	1.7e-06	4.86e-06	nrfB	WBB25424.1	cytochrome c nitrite reductase pentaheme subunit
JI728_13505	52.6667	752	18.3167	138.39	-2.43097	7.22e-26	6.49e-25	JI728_13505	WBB23138.1	rubredoxin
JI728_13510	31.3333	450.667	14.5233	108.823	-2.42496	7.05e-25	6.08e-24	JI728_13510	WBB23139.1	ATP/GTP-binding protein
JI728_06075	10	145.333	5.59667	41.82	-2.42201	1.67e-14	8.89e-14	JI728_06075	WBB25819.1	DUF2950 family protein
JI728_10015	78	1114	28.32	216.367	-2.42164	3.61e-32	4.01e-31	JI728_10015	WBB26515.1	NAD(P)-dependent oxidoreductase
JI728_07860	13	183.667	2.77333	21.2433	-2.41831	4.23e-15	2.33e-14	JI728_07860	WP_000595936.1	sel1 repeat family protein
JI728_14015	325.333	4773.33	312.51	2484.65	-2.41031	1.24e-26	1.15e-25	sodB	WBB23229.1	superoxide dismutase [Fe]
JI728_15865	22.3333	316	11.65	90.4233	-2.40665	6.77e-25	5.85e-24	JI728_15865	WBB23532.1	sirohydrochlorin cobaltochelatase
JI728_20470	1075	567	4720.07	1537.85	2.39812	3.86e-30	4.01e-29	zapA	WBB24336.1	cell division protein ZapA
JI728_10925	373.333	186.667	17860.2	6415.54	2.38938	1.26e-21	9.46e-21	JI728_10925	WBB26831.1	cold-shock protein
JI728_15550	14.3333	203	2284.8	21071.5	-2.38858	1.22e-17	7.59e-17	JI728_15550	-	tRNA-Ser
JI728_11995	3796.33	1945.33	1737.08	472.573	2.38614	1.71e-51	2.96e-50	htpX	WBB22871.1	protease HtpX
JI728_09980	1406.33	717	988.533	280.693	2.38059	3.91e-63	8.45e-62	artM	WBB26510.1	arginine ABC transporter permease ArtM
JI728_12950	373.667	5164.33	43.5267	309.267	-2.37811	6.43e-56	1.22e-54	JI728_12950	WBB23041.1	YdbH family protein
JI728_11145	1431.33	734.667	820.497	229.86	2.37602	1.03e-56	1.99e-55	yecC	WBB26716.1	L-cystine ABC transporter ATP-binding protein YecC
JI728_08575	254	129	97.2167	26.47	2.37559	3.92e-29	3.93e-28	fepG	WBB26806.1	iron-enterobactin ABC transporter permease
JI728_16925	0.666667	10	25.0267	227.157	-2.37166	0.0165353	0.0275804	JI728_16925	WBB23722.1	phage tail protein
JI728_13915	64.6667	33.6667	55.4167	15.7933	2.36862	3.64e-22	2.77e-21	gstA	WBB23210.1	glutathione transferase GstA
JI728_13470	12.6667	176	4.26	30.8567	-2.36832	7.14e-19	4.7e-18	JI728_13470	WBB23131.1	linear amide C-N hydrolase
JI728_06990	6.66667	3.33333	8.56667	2.53333	2.3644	0.00080866	0.00168286	JI728_06990	WBB25973.1	hypothetical protein
JI728_22715	32.3333	17	51.5433	15.3833	2.36283	6.28e-12	2.84e-11	asnC	WBB24724.1	transcriptional regulator AsnC
JI728_08950	143	1987	31.2433	220.253	-2.36231	2.88e-48	4.72e-47	lnt	WBB26810.1	apolipoprotein N-acyltransferase
JI728_09990	1515.67	803	939.117	265.753	2.35737	6e-50	1.01e-48	artJ	WBB26512.1	arginine ABC transporter substrate-binding protein
JI728_03165	113.333	1566.67	16.2667	112.527	-2.34932	3.43e-36	4.3e-35	priA	WBB25316.1	primosomal protein N'
JI728_13350	4.33333	59.6667	1.93	14.37	-2.34565	2.4e-08	8.12e-08	yddG	WBB23113.1	aromatic amino acid efflux DMT transporter YddG
JI728_21375	12.6667	175.333	8.41	61.79	-2.342	3.17e-10	1.27e-09	JI728_21375	WBB24501.1	pirin family protein
JI728_13565	31.3333	16.6667	56.65	17.8933	2.34063	1.75e-05	4.45e-05	marR	WBB23149.1	multiple antibiotic resistance transcriptional regulator MarR
JI728_14645	124	66	170.817	53.2967	2.33609	7.03e-16	4.01e-15	spy	WBB23337.1	ATP-independent periplasmic protein-refolding chaperone
JI728_06880	1573.67	826.333	194.72	52.64	2.335	1.74e-46	2.7e-45	fadE	WBB25956.1	acyl-CoA dehydrogenase FadE
JI728_11500	4908.67	2574.33	3503.4	1030.84	2.33428	4.76e-45	7.06e-44	JI728_11500	WBB22792.1	tellurite resistance TerB family protein
JI728_20640	2.33333	31.6667	2.99	24.5167	-2.33375	7.55e-05	0.000178435	JI728_20640	WBB24368.1	SprT family zinc-dependent metalloprotease
JI728_02315	15	199	5.44333	38.1833	-2.31252	2.42e-13	1.19e-12	JI728_02315	WBB25162.1	type III secretion system effector arginine glycosyltransferase SseK1
JI728_23800	54.6667	29	116.207	39.39	2.31058	2.07e-12	9.59e-12	JI728_23800	WP_000998048.1	transposase
JI728_21595	4379.67	2295.67	1750.28	503.267	2.30467	1.13e-23	9.16e-23	truB	WBB24540.1	tRNA pseudouridine(55) synthase TruB
JI728_23670	72	961.333	54.4167	395.85	-2.30242	2.18e-14	1.15e-13	spvD	WBB27028.1	SPI-2 type III secretion system effector cysteine hydrolase SpvD
JI728_21570	94318.7	50656.7	15850.2	4391.04	2.3021	9.66e-39	1.25e-37	deaD	WBB24537.1	ATP-dependent RNA helicase DeaD
JI728_12655	2010.33	1076	773.733	223.3	2.29717	1.53e-44	2.22e-43	cysB	WBB22987.1	HTH-type transcriptional regulator CysB
JI728_09340	111.667	62	284.483	96.0933	2.29064	1.65e-20	1.16e-19	JI728_09340	WBB26391.1	YbgS-like family protein
JI728_19400	62.3333	858.333	216.71	1737.66	-2.28987	2.48e-18	1.59e-17	hypA	WBB24140.1	hydrogenase maturation nickel metallochaperone HypA
JI728_01065	68.6667	37.3333	154.693	53.24	2.28881	3.17e-17	1.92e-16	JI728_01065	WP_005133841.1	PLP-dependent transferase
JI728_04410	492.333	272	491.437	153.07	2.28877	1.51e-34	1.79e-33	JI728_04410	WBB25536.1	YtfJ family protein
JI728_09870	48.3333	631.333	40.9733	298.21	-2.28479	1.47e-31	1.6e-30	ybjG	WBB26819.1	undecaprenyl-diphosphate phosphatase
JI728_06865	14	178.667	8.04333	60.6233	-2.28257	1.62e-11	7.12e-11	pagN	WBB25953.1	adhesin/invasin protein PagN
JI728_15675	15.6667	211	3.40333	22.0033	-2.28082	6.69e-11	2.82e-10	JI728_15675	WBB23503.1	class I SAM-dependent methyltransferase
JI728_05250	0.666667	9.33333	0.423333	3.48667	-2.27809	0.0102436	0.0177605	JI728_05250	NP_463450.1	fimbrial assembly chaperone
JI728_07295	15	8.33333	55.5067	19.0067	2.27386	5.7e-06	1.53e-05	JI728_07295	YP_005228916.1	diol dehydratase reactivase subunit alpha
JI728_17025	55.6667	702.667	66.8133	521.893	-2.26861	4.39e-09	1.57e-08	napF	WBB23741.1	ferredoxin-type protein NapF
JI728_07235	0.333333	5	0.7	4.74333	-2.26578	0.110561	0.153467	JI728_07235	WBB26021.1	DUF2824 family protein
JI728_07160	14	7.66667	17.6867	5.62667	2.26455	1.02e-06	2.98e-06	JI728_07160	WBB26800.1	lysozyme
JI728_02340	113	62.6667	64	19.46	2.25598	2.53e-16	1.48e-15	JI728_02340	WBB25167.1	HesA/MoeB/ThiF family protein
JI728_10060	238	2957.67	75.0333	502.397	-2.25016	1.95e-17	1.19e-16	macA	WBB26523.1	macrolide transporter subunit MacA
JI728_07810	50.3333	28.3333	16.89	4.93333	2.24497	8.93e-11	3.72e-10	phnT	WBB26122.1	2-aminoethylphosphonate ABC transport system ATP-binding subunit PhnT
JI728_04070	49.6667	28	231.123	86.12	2.23965	5.71e-14	2.92e-13	sugE	WBB25474.1	quaternary ammonium compound efflux SMR transporter SugE
JI728_15650	9	114	3.72	26.16	-2.2382	2.64e-11	1.14e-10	JI728_15650	WBB26878.1	DUF2971 domain-containing protein
JI728_06485	52	29.6667	539.97	201.37	2.2362	2.62e-17	1.59e-16	rof	WBB25891.1	Rho-binding antiterminator
JI728_10690	948	532.667	714.197	226.69	2.23469	9.09e-48	1.47e-46	rutR	WBB26637.1	HTH-type transcriptional regulator RutR
JI728_03575	3713.33	2103.67	3097.77	989.62	2.23459	4.03e-55	7.53e-54	lexA	WBB25387.1	repressor LexA
JI728_18630	611	348.667	157.633	46.6267	2.23044	1.29e-49	2.17e-48	JI728_18630	WBB24014.1	PTS transporter subunit EIIC
JI728_11490	524	307.667	3529.42	1326.41	2.22962	1.63e-22	1.26e-21	yebG	WBB22790.1	DNA damage-inducible protein YebG
JI728_22830	260	150	162.833	50.3467	2.22756	8.21e-32	8.99e-31	phoU	WBB24746.1	phosphate signaling complex protein PhoU
JI728_14895	5.66667	70.6667	67.4567	611.64	-2.22353	1.32e-09	4.99e-09	JI728_14895	WBB23377.1	histidine kinase
JI728_16425	10.3333	129.333	3.01	19.83	-2.22241	1.07e-15	6.04e-15	JI728_16425	WBB23633.1	cytoplasmic protein
JI728_13355	193	2384.33	18.4933	117.8	-2.21837	2.92e-54	5.44e-53	fdnG	WBB23114.1	formate dehydrogenase-N subunit alpha
JI728_01055	202.333	113.333	73.1233	22.31	2.21797	4.62e-21	3.38e-20	dppF	WBB24939.1	dipeptide ABC transporter ATP binding subunit DppF
JI728_15045	41.6667	525	64.3933	474.393	-2.21789	3.61e-27	3.38e-26	JI728_15045	WBB23396.1	NUDIX hydrolase
JI728_00660	2723.33	1603	592.137	175.78	2.21772	2.26e-36	2.85e-35	gpmM	WBB24868.1	2%2C3-bisphosphoglycerate-independent phosphoglycerate mutase
JI728_03815	54.3333	663.667	91.9567	716.657	-2.21727	2.23e-19	1.51e-18	phnO	WBB25432.1	aminoalkylphosphonate N-acetyltransferase
JI728_23045	40	23.6667	309.41	113.577	2.21647	2.6e-10	1.04e-09	JI728_23045	WBB26991.1	CopG family transcriptional regulator
JI728_09985	1448.33	835.667	905.61	285.143	2.21486	9.22e-49	1.53e-47	artQ	WBB26511.1	arginine ABC transporter permease ArtQ
JI728_14510	51.6667	30.6667	2112.12	795.233	2.20961	9.61e-10	3.68e-09	rpmI	WBB23313.1	50S ribosomal protein L35
JI728_09715	6	3.33333	15989.9	4461.77	2.20894	0.000691623	0.00145785	mntS	WBB26460.1	manganase accumulation protein MntS
JI728_20320	3	1.66667	3.21333	0.92	2.2064	0.0576406	0.0857664	JI728_20320	WBB24308.1	fimbrial protein
JI728_12815	1659	948.667	565.377	172.927	2.20573	1.67e-34	1.96e-33	JI728_12815	WBB23017.1	TIGR01620 family protein
JI728_01605	66.6667	40	732.793	274.097	2.20325	7.49e-13	3.59e-12	JI728_01605	WBB25033.1	type II toxin-antitoxin system RelB/DinJ family antitoxin
JI728_11225	66	819.333	82.83	599.93	-2.1996	1.31e-21	9.82e-21	ftnA	WBB26728.1	non-heme ferritin
JI728_12565	6011.33	3410.33	2675.83	833.57	2.19942	2.24e-28	2.18e-27	JI728_12565	WBB22970.1	manganese catalase family protein
JI728_21600	978.667	564.333	2160.09	789.467	2.19908	2.66e-29	2.68e-28	rbfA	WBB24541.1	30S ribosome-binding factor RbfA
JI728_01850	118	1456	19.4467	121.167	-2.19562	5.51e-47	8.73e-46	JI728_01850	WBB26760.1	FUSC family protein
JI728_01665	38.6667	23	751.583	289.57	2.19285	2.39e-10	9.61e-10	feoA	WBB25045.1	ferrous iron transporter A
JI728_04620	50	29	20.1733	6.31667	2.18725	1.76e-09	6.52e-09	arcC	WBB25577.1	carbamate kinase
JI728_06530	408.333	231.667	289.79	95.1467	2.18621	6.38e-11	2.7e-10	metI	WBB25900.1	methionine ABC transporter permease MetI
JI728_12570	986	565.667	1168.86	406.03	2.18413	4.69e-24	3.95e-23	JI728_12570	WBB22971.1	ferritin-like domain-containing protein
JI728_12045	12.3333	149.333	11.0333	80.99	-2.18361	1.5e-11	6.62e-11	mntP	WBB22881.1	manganese efflux pump MntP
JI728_13670	265.667	159.333	1408.96	546.183	2.181	1.05e-23	8.56e-23	JI728_13670	WBB23169.1	DUF1161 domain-containing protein
JI728_00845	40	488.667	21.24	137.563	-2.17915	2.04e-24	1.73e-23	yiaJ	WBB24903.1	IclR family transcriptional regulator YiaJ
JI728_04495	7.33333	4.33333	42.3267	14.7	2.17537	0.00343959	0.0064823	JI728_04495	WBB25553.1	DUF4312 family protein
JI728_09995	2507.33	1486.67	1526	493.17	2.17384	1.23e-52	2.19e-51	artP	WBB26513.1	arginine ABC transporter ATP-binding protein ArtP
JI728_03455	22.6667	272.667	12.8367	84.48	-2.1698	1.59e-18	1.03e-17	JI728_03455	WBB25365.1	DeoR/GlpR transcriptional regulator
JI728_21270	312.667	187.667	233.157	76.8233	2.16898	9.01e-18	5.63e-17	JI728_21270	WBB24483.1	PadR family transcriptional regulator
JI728_12395	813	451	57.34	17.59	2.16838	8.68e-05	0.000203183	JI728_12395	WBB22945.1	nitrate reductase subunit alpha
JI728_02670	1.66667	21	0.63	3.59333	-2.16673	0.000986115	0.00203234	JI728_02670	WBB25223.1	DUF3829 domain-containing protein
JI728_20920	307	3735.67	92.2	581.72	-2.1667	9.37e-29	9.24e-28	hybB	WBB24419.1	Ni/Fe-hydrogenase cytochrome b subunit
JI728_11855	2.33333	28.6667	2.06333	15.4633	-2.16555	0.000333524	0.000730495	JI728_11855	NP_459887.1	phage terminase large subunit family protein
JI728_16775	45	543	15.8733	100.3	-2.16319	1.68e-21	1.25e-20	JI728_16775	WBB23696.1	YeiH family protein
JI728_15880	42.3333	519.333	15.64	95.57	-2.16165	8.02e-21	5.74e-20	cbiG	WBB23535.1	cobalt-precorrin 5A hydrolase
JI728_20280	21.3333	255.333	6.21	38.0633	-2.15765	6.87e-21	4.94e-20	JI728_20280	WBB24300.1	transporter
JI728_01085	42.6667	511.667	9.15667	55.1867	-2.14937	5.36e-25	4.66e-24	bcsE	WBB24943.1	cellulose biosynthesis protein BcsE
JI728_13990	123.667	1460	40.5467	253.62	-2.14827	4.97e-31	5.35e-30	JI728_13990	WBB23224.1	alkene reductase
JI728_02680	256.667	154	185.323	61.9533	2.14717	2.2e-28	2.15e-27	JI728_02680	WBB25225.1	AzlC family ABC transporter permease
JI728_12020	125	1488	855.273	6762.82	-2.14441	1.08e-29	1.11e-28	JI728_12020	WBB22876.1	YebO family protein
JI728_08400	10	116.667	3.68	23.2233	-2.14351	2.01e-08	6.85e-08	fimH	WBB26232.1	type 1 fimbrin D-mannose specific adhesin FimH
JI728_18410	13	154	5.84	37.9	-2.14052	1.9e-08	6.51e-08	JI728_18410	WBB23974.1	4Fe-4S binding protein
JI728_00335	15	176.333	8.88	56.91	-2.13901	2.51e-14	1.32e-13	JI728_00335	WBB24813.1	2-dehydro-3-deoxy-phosphogluconate aldolase
JI728_21800	3123	1944.67	2491.17	839.397	2.13803	9.42e-33	1.07e-31	yrbL	WBB24577.1	PhoP regulatory network protein YrbL
JI728_11560	1.33333	16.6667	0.79	4.43333	-2.1372	0.0128805	0.0218784	recT	WBB22804.1	recombination protein RecT
JI728_10340	551.333	339	185.48	59.1967	2.13547	2.26e-40	3e-39	ompF	WBB26573.1	porin OmpF
JI728_06635	9.66667	5.66667	12.5967	4.49	2.13524	0.000557856	0.00119121	JI728_06635	WBB25915.1	hypothetical protein
JI728_00060	361.333	222	114.87	36.41	2.13379	1.88e-30	1.99e-29	dgoD	WBB24768.1	galactonate dehydratase
JI728_18485	1535	903	6424.29	2642.63	2.12977	3.42e-16	1.98e-15	iscA	WBB23989.1	iron-sulfur cluster assembly protein IscA
JI728_10885	4	48	4.75	32.73	-2.12816	0.00160075	0.003194	JI728_10885	WBB26670.1	hypothetical protein
JI728_03190	1720	1042.33	521.797	167.83	2.12392	1.8e-14	9.53e-14	metB	WBB25320.1	cystathionine gamma-synthase
JI728_22550	8174	4980.33	1838.37	584.053	2.12049	9.31e-48	1.5e-46	ilvC	WBB24703.1	ketol-acid reductoisomerase
JI728_14935	64	740.667	55.8433	369.253	-2.11477	4.28e-23	3.37e-22	JI728_14935	WBB23381.1	ATP-binding cassette domain-containing protein
JI728_16830	81	923.667	55.8833	365.957	-2.11344	4.84e-28	4.63e-27	JI728_16830	NP_461157.1	hypothetical protein
JI728_11365	1487.33	942	895.283	299.293	2.11238	2.3e-34	2.69e-33	cutC	WBB22766.1	copper homeostasis protein CutC
JI728_01125	298	3390.67	78.87	475.613	-2.11091	1.41e-42	1.97e-41	dctA	WBB24951.1	C4-dicarboxylate transporter DctC
JI728_18425	31.6667	371	3.98333	23.75	-2.11025	6.41e-15	3.5e-14	JI728_18425	WBB23977.1	molybdopterin-dependent oxidoreductase
JI728_13640	3.66667	43.6667	1.41333	8.32333	-2.10987	9.35e-06	2.45e-05	JI728_13640	WBB23163.1	Zn-dependent oxidoreductase
JI728_16920	640.333	7380.33	83.0167	487.563	-2.1071	1.56e-46	2.44e-45	sspH2	NP_461184.1	SPI-2 type III secretion system effector E3 ubiquitin transferase SspH2
JI728_14010	76	894.333	39.09	239.913	-2.10652	3.34e-21	2.45e-20	JI728_14010	WBB23228.1	C40 family peptidase
JI728_01095	18.6667	213.667	10.89	67.4867	-2.09774	1.48e-12	6.93e-12	bcsQ	WBB24945.1	cellulose biosynthesis protein BcsQ
JI728_02560	25.6667	289.667	3.98667	23.06	-2.0957	1.83e-15	1.03e-14	JI728_02560	WBB25203.1	alpha-glucosidase
JI728_14230	14007.7	8961.67	5704.06	1889.94	2.09264	8.95e-31	9.53e-30	JI728_14230	WBB23267.1	DUF523 and DUF1722 domain-containing protein
JI728_13605	169.333	114.667	11905.3	4726.56	2.09239	1.1e-09	4.2e-09	JI728_13605	WBB23157.1	general stress protein
JI728_08415	1.33333	15.6667	0.706667	5.23333	-2.09045	0.00391583	0.00732606	fimY	WBB26235.1	fimbria biosynthesis regulator FimY
JI728_18255	135.667	1550.67	83.53	517.857	-2.08897	1.16e-47	1.86e-46	hda	WBB23950.1	DnaA inactivator Hda
JI728_01810	44.6667	29	194.573	77.0733	2.08793	5.25e-08	1.72e-07	nirD	WBB25074.1	nitrite reductase small subunit NirD
JI728_01690	1270.33	14252	254.32	1486.54	-2.08498	1.98e-44	2.86e-43	pckA	WBB25050.1	phosphoenolpyruvate carboxykinase (ATP)
JI728_10170	609	7237	77.7767	452.807	-2.08445	3.96e-18	2.51e-17	dmsA	NP_459940.1	dimethylsulfoxide reductase subunit A
JI728_21215	5	56.6667	13.87	109.933	-2.08334	9.15e-05	0.000213836	folB	WBB24475.1	bifunctional dihydroneopterin aldolase/7%2C8-dihydroneopterin epimerase
JI728_10880	2.33333	27.6667	3.48667	23.4967	-2.08268	0.00235703	0.00456821	JI728_10880	WP_001534617.1	hypothetical protein
JI728_04215	2399.67	1494.67	4387.72	1720.97	2.08014	6.87e-29	6.82e-28	nsrR	WBB25499.1	nitric oxide-sensing transcriptional repressor NsrR
JI728_23590	101.667	62.6667	94.25	34.4833	2.07902	2.21e-15	1.23e-14	JI728_23590	WBB27014.1	DUF2913 family protein
JI728_07890	101	1141.33	23.06	133.263	-2.06956	2.53e-42	3.51e-41	ampG	WBB26136.1	muropeptide MFS transporter AmpG
JI728_15915	39	450	9.68667	56.4333	-2.0684	7.13e-15	3.88e-14	JI728_15915	WBB23541.1	cobyrinate a%2Cc-diamide synthase
JI728_17190	34	381.667	35.24	229.93	-2.06626	1.21e-20	8.6e-20	JI728_17190	WBB23771.1	YfaZ family protein
JI728_12305	45	516.667	342.75	2583.77	-2.06538	3.48e-09	1.26e-08	ychH	WBB22929.1	stress-induced protein YchH
JI728_12315	425.667	4778.33	174.75	1034.16	-2.06425	5.04e-36	6.28e-35	prs	WBB22931.1	ribose-phosphate diphosphokinase
JI728_17130	133	1511	46.3	270.627	-2.06287	2.96e-35	3.58e-34	glpQ	WBB23759.1	glycerophosphodiester phosphodiesterase
JI728_20165	14.6667	9.33333	20.93	7.76333	2.05798	9.7e-06	2.53e-05	JI728_20165	WBB24280.1	prepilin peptidase-dependent protein
JI728_03140	91.6667	1001	37.35	222.667	-2.04967	4.33e-30	4.49e-29	menA	WBB25311.1	1%2C4-dihydroxy-2-naphthoate polyprenyltransferase
JI728_03070	144.333	1629.67	53.8167	316.787	-2.04964	1.65e-13	8.22e-13	lsrD	WBB25298.1	autoinducer 2 ABC transporter permease LsrD
JI728_17405	1465.67	968	2375.09	916.827	2.0485	2.64e-38	3.4e-37	JI728_17405	WBB23810.1	DUF412 domain-containing protein
JI728_20555	1085.33	11943.7	171.333	967.833	-2.0459	1.74e-41	2.36e-40	tkt	WBB24352.1	transketolase
JI728_15665	1.66667	19.3333	2.35667	16.0267	-2.04336	0.0134431	0.0227885	JI728_15665	WBB23501.1	DUF4755 domain-containing protein
JI728_05005	10.6667	118.667	4.07	23.71	-2.04055	5.74e-12	2.59e-11	JI728_05005	YP_005224961.1	SIS domain-containing protein
JI728_10355	3	33.3333	0.836667	5.06333	-2.03897	1.5e-05	3.85e-05	dpaL	WBB26576.1	diaminopropionate ammonia-lyase
JI728_05055	474.333	312	259.53	91.1033	2.03344	5.57e-24	4.65e-23	fhuF	WBB25644.1	siderophore-iron reductase FhuF
JI728_07850	74.6667	820.333	19.0433	106.34	-2.02695	1.61e-29	1.63e-28	JI728_07850	WBB26129.1	MFS transporter
JI728_15900	46.6667	513.667	14.61	83.96	-2.02683	7.65e-21	5.49e-20	JI728_15900	WBB23538.1	cobalt-precorrin-5B (C(1))-methyltransferase
JI728_19195	120	77	45.3767	15.7833	2.02662	3.98e-17	2.4e-16	proX	WBB24104.1	glycine betaine/L-proline ABC transporter substrate-binding protein ProX
JI728_11375	69	748.333	40.1	239.513	-2.02406	3.12e-33	3.59e-32	cmoA	WBB22768.1	carboxy-S-adenosyl-L-methionine synthase CmoA
JI728_21545	76.6667	846.667	33.6967	195.88	-2.02369	5.41e-14	2.78e-13	JI728_21545	WBB24532.1	U32 family peptidase
JI728_02840	4.66667	3	0.893333	0.273333	2.02009	0.0128411	0.0218289	JI728_02840	WBB25256.1	terminase ATPase subunit family protein
JI728_23665	564.667	6079	346.24	2040.28	-2.01452	1.42e-11	6.25e-11	spvC	WBB27027.1	type III secretion system effector phosphothreonine lyase SpvC
JI728_16370	58.6667	642	45.28	269.9	-2.01354	6.02e-20	4.13e-19	udk	WBB23624.1	uridine kinase
JI728_19990	412.667	274.333	228.25	81.36	2.01303	4.66e-20	3.2e-19	truC	WBB24248.1	tRNA pseudouridine(65) synthase TruC
JI728_17135	314	3419.33	78.2433	440.913	-2.01288	2.52e-29	2.54e-28	glpT	WBB23760.1	glycerol-3-phosphate transporter
JI728_16735	105.333	1125.67	49.6467	286.4	-2.01251	2.34e-27	2.21e-26	fghA	WBB23688.1	S-formylglutathione hydrolase
JI728_10505	35.3333	378.667	140.383	1017.71	-2.00956	2.73e-21	2.02e-20	tusE	WBB26605.1	sulfurtransferase TusE
JI728_22195	1640	1069	227.437	77.3567	2.00824	5.27e-35	6.33e-34	fadB	WBB24646.1	fatty acid oxidation complex subunit alpha FadB
JI728_11275	45.3333	491	165.6	1154.37	-2.00711	3e-27	2.82e-26	flhD	WBB26737.1	flagellar transcriptional regulator FlhD
JI728_12030	4341.67	2794.67	114760	53985.5	2.00489	3.54e-18	2.25e-17	cspE	WBB22878.1	transcription antiterminator/RNA stability regulator CspE
JI728_22290	246	162.333	106.763	37.99	2.00474	2.21e-32	2.48e-31	JI728_22290	WBB24664.1	DMT family transporter
JI728_13620	104.667	1121.67	71.0267	417.153	-2.00176	2.5e-33	2.88e-32	JI728_13620	WBB23159.1	GntR family transcriptional regulator
JI728_18775	468.667	5153.33	54.19	295.107	-2.00028	8.01e-29	7.92e-28	pat	WBB24041.1	protein lysine acetyltransferase
JI728_00330	30	322	9.81333	55.1067	-1.99942	2.4e-12	1.11e-11	dgaE	WBB24812.1	D-glucosaminate-6-phosphate ammonia lyase
JI728_17020	3.66667	42	39.4667	258.307	-1.99918	0.00140129	0.00282647	napD	WBB23740.1	chaperone NapD
JI728_15430	30.3333	20.3333	29.0167	10.7433	1.99868	9.84e-11	4.09e-10	JI728_15430	WBB23466.1	cytochrome b
JI728_06980	46.6667	30.6667	34.18	12.83	1.99714	8.75e-10	3.36e-09	JI728_06980	WBB25971.1	ead/Ea22-like family protein
JI728_23050	690.333	462.667	499.56	185.217	1.99396	6.62e-39	8.6e-38	JI728_23050	WBB26992.1	peptidyl-arginine deiminase
JI728_22900	2.66667	1.66667	23.97	9.14	1.99339	0.0215078	0.0351856	JI728_22900	WBB26967.1	hypothetical protein
JI728_07965	431.333	289.333	670.057	271.47	1.99301	1.74e-37	2.21e-36	decR	WBB26151.1	DNA-binding transcriptional regulator DecR
JI728_16850	130.333	1387	43.3667	242.283	-1.99193	9.12e-35	1.09e-33	JI728_16850	WBB23710.1	microcin C ABC transporter permease YejB
JI728_12780	223.667	151.667	88.4367	31.22	1.99176	9.96e-27	9.24e-26	pspF	WBB23010.1	phage shock protein operon transcriptional activator
JI728_07010	30.3333	20.3333	19.1033	7.00667	1.98805	1.63e-07	5.12e-07	JI728_07010	WBB25977.1	recombinase
JI728_21350	119	83	732.35	317.51	1.98774	1.06e-14	5.7e-14	JI728_21350	WBB24497.1	YqjK-like family protein
JI728_22000	166.333	114.333	70.74	25.1	1.98694	3.22e-23	2.55e-22	aaeA	WBB24615.1	p-hydroxybenzoic acid efflux pump subunit AaeA
JI728_05080	118.667	1259.33	43.1733	240.927	-1.98648	6.23e-24	5.19e-23	rsmC	WBB25647.1	16S rRNA (guanine(1207)-N(2))-methyltransferase RsmC
JI728_04835	34	360.333	51.7567	328.96	-1.98471	8.51e-19	5.58e-18	JI728_04835	WBB25608.1	DUF302 domain-containing protein
JI728_02595	73	773.333	62.9267	375.23	-1.98363	3.89e-36	4.86e-35	yihX	WBB25209.1	glucose-1-phosphatase
JI728_07900	617.667	432.333	2954.2	1295.37	1.98334	7.07e-14	3.59e-13	bolA	WBB26138.1	transcriptional regulator BolA
JI728_04695	1.66667	19	1.51667	8.67	-1.98194	0.0234529	0.0380462	JI728_04695	NP_463342.1	TRAP transporter large permease subunit
JI728_02350	607.667	407	101.473	35.1567	1.98091	4.06e-18	2.57e-17	thiC	WBB25169.1	phosphomethylpyrimidine synthase ThiC
JI728_22825	707.333	474.333	391.703	143.453	1.98061	4.22e-28	4.07e-27	pstB	WBB24745.1	phosphate ABC transporter ATP-binding protein PstB
JI728_21450	0.333333	4	0.136667	1.04667	-1.97776	0.131797	0.178921	JI728_21450	WBB24513.1	tagatose bisphosphate family class II aldolase
JI728_21420	2.66667	29.6667	1.11667	6.28667	-1.97589	0.0053197	0.00968872	tdcA	WBB24508.1	transcriptional regulator TdcA
JI728_14940	159.667	1709.67	85.0433	480.117	-1.97279	3.54e-23	2.8e-22	JI728_14940	WBB23382.1	ATP-binding cassette domain-containing protein
JI728_06215	11.3333	128.667	18.57	104.157	-1.96483	2.67e-05	6.68e-05	folK	WBB25845.1	2-amino-4-hydroxy-6-hydroxymethyldihydropteridine diphosphokinase
JI728_08650	20	212	8.96333	48.9733	-1.96361	5.95e-14	3.04e-13	JI728_08650	WBB26274.1	LysR family transcriptional regulator
JI728_21795	4	2.66667	38.29	15.7567	1.96288	0.0136717	0.0231208	npr	WBB24576.1	PTS phosphocarrier protein NPr
JI728_07625	221.333	153.333	1572.53	725.227	1.96113	3.25e-19	2.18e-18	ppnP	WBB26086.1	pyrimidine/purine nucleoside phosphorylase
JI728_13295	228	2362.67	108.523	608.297	-1.96081	1.47e-42	2.05e-41	nhoA	WBB23104.1	N-hydroxyarylamine O-acetyltransferase
JI728_12025	170	114.667	443186	154112	1.96073	2.71e-19	1.83e-18	JI728_12025	WBB22877.1	YobF family protein
JI728_10190	48.6667	505	11.3367	61.7433	-1.9569	1.52e-27	1.44e-26	JI728_10190	WBB26545.1	amino acid permease
JI728_13215	354	3640.33	82.1467	439.96	-1.95659	1.58e-37	2.02e-36	patD	WBB23089.1	aminobutyraldehyde dehydrogenase
JI728_06105	55	37.3333	21.9	8.07667	1.9546	1.8e-14	9.53e-14	JI728_06105	WBB25824.1	2-keto-3-deoxygluconate permease 1
JI728_18850	756	521.333	234.843	84.5	1.95413	7.16e-30	7.37e-29	pheA	WBB24050.1	bifunctional chorismate mutase/prephenate dehydratase
JI728_05320	57	39.6667	55.81	21.6433	1.95108	2.76e-13	1.35e-12	satP	WBB25689.1	acetate uptake transporter
JI728_00365	42.6667	440	57.1633	351.357	-1.94895	5.89e-21	4.26e-20	JI728_00365	WBB24819.1	hypothetical protein
JI728_09615	615.667	439.333	1293.51	545.967	1.94801	4.4e-18	2.78e-17	JI728_09615	WBB26441.1	YbhQ family protein
JI728_21975	522.333	367.667	777.673	319.313	1.94794	1.84e-31	2e-30	argR	WBB24610.1	transcriptional regulator ArgR
JI728_15020	1.66667	17.3333	1.01333	6.58333	-1.94745	0.00836939	0.0147512	JI728_15020	WBB23391.1	lipoprotein EnvF
JI728_10480	166	116.667	789.927	359.063	1.9458	2.39e-18	1.53e-17	hspQ	WBB26600.1	heat shock protein HspQ
JI728_23450	1	10.6667	0.826667	6.00667	-1.94544	0.00658556	0.0118074	traE	WBB27077.1	type IV conjugative transfer system protein TraE
JI728_10775	2.66667	27.6667	1.16667	6.81333	-1.94279	0.00148188	0.00297914	JI728_10775	WBB26653.1	LysM peptidoglycan-binding domain-containing protein
JI728_09965	14	9.33333	59.4867	29.72	1.94208	4.63e-05	0.000112777	JI728_09965	WBB26507.1	PTS sugar transporter subunit IIB
JI728_11255	4750	3333.33	2505.67	937.62	1.94004	7.4e-32	8.12e-31	otsB	WBB26733.1	trehalose-phosphatase
JI728_13480	205.667	2089.33	37.0167	192.863	-1.93993	4.04e-20	2.78e-19	JI728_13480	WBB23133.1	nickel-dependent hydrogenase large subunit
JI728_23625	1510	15466.7	296.99	1560.21	-1.938	2.23e-32	2.5e-31	JI728_23625	WBB27019.1	IS481 family transposase
JI728_06570	14.6667	151.333	7.87	42.6267	-1.93663	1.29e-10	5.3e-10	dkgB	WBB25903.1	2%2C5-didehydrogluconate reductase DkgB
JI728_03590	124	87	3388.52	1643.87	1.93214	1.38e-13	6.91e-13	JI728_03590	WBB26771.1	CsbD family protein
JI728_18725	5755.67	3968.67	1138.34	412.02	1.93213	6.54e-39	8.52e-38	nadB	WBB24033.1	L-aspartate oxidase
JI728_02130	4.33333	3	44.1767	18.9633	1.93196	0.0245615	0.0395584	JI728_02130	WBB25135.1	alternative ribosome-rescue factor A
JI728_20755	11.6667	120	7.75	42.0767	-1.93115	1.89e-12	8.76e-12	JI728_20755	WBB24390.1	DUF554 domain-containing protein
JI728_09405	4156.67	2939.33	2452.64	930.667	1.92973	5.16e-32	5.68e-31	gpmA	WBB26403.1	2%2C3-diphosphoglycerate-dependent phosphoglycerate mutase
JI728_17880	26	18.6667	15.5433	5.75333	1.92957	2.53e-05	6.34e-05	JI728_17880	WBB23885.1	outer membrane protein
JI728_05345	5.33333	54.3333	2.08	11.7833	-1.92906	1.86e-06	5.28e-06	JI728_05345	WBB25694.1	LysR family transcriptional regulator
JI728_23155	233.333	2363.67	124.997	685.397	-1.92851	3.58e-10	1.42e-09	JI728_23155	WBB27004.1	hypothetical protein
JI728_20935	75.6667	53.6667	514.783	239.873	1.92745	6.99e-12	3.14e-11	JI728_20935	WBB24422.1	DUF2623 domain-containing protein
JI728_11745	14.3333	10	57.2967	25.24	1.9261	6.27e-06	1.67e-05	JI728_11745	WBB26842.1	phage tail assembly protein T
JI728_14460	59	592.333	37.01	206.12	-1.92162	6.39e-24	5.31e-23	ydiV	WBB23304.1	anti-FlhDC factor YdiV
JI728_20630	1159.33	807	354.677	131.37	1.92003	1.21e-09	4.61e-09	metK	WBB24366.1	methionine adenosyltransferase
JI728_23190	87.3333	61.3333	23.9833	8.85	1.91578	3.63e-16	2.1e-15	JI728_23190	WBB26947.1	AAA family ATPase
JI728_01425	131	1311.33	44.64	236.9	-1.91463	1.61e-25	1.43e-24	JI728_01425	WBB25003.1	sn-glycerol-3-phosphate import ATP-binding protein UgpC
JI728_17670	556.333	391	146.807	53.8767	1.91397	1.25e-25	1.12e-24	fadI	WBB23859.1	acetyl-CoA C-acyltransferase FadI
JI728_23620	465	4716.33	463.82	2658.03	-1.91266	1.08e-38	1.39e-37	JI728_23620	WBB27018.1	recombinase family protein
JI728_04500	42.6667	29.3333	22.3067	8.76	1.91188	2.13e-09	7.85e-09	JI728_04500	WBB25554.1	DUF4311 domain-containing protein
JI728_12290	1.66667	17.3333	1.23	7.68667	-1.91168	0.00495985	0.00907991	JI728_12290	WBB22926.1	hypothetical protein
JI728_10110	349.667	252.667	152.4	57.5633	1.90653	7.37e-23	5.79e-22	JI728_10110	WBB26531.1	LysR family transcriptional regulator
JI728_21580	27547.7	19595.3	12410.7	4722.74	1.90474	4.98e-45	7.36e-44	nlpI	WBB24538.1	lipoprotein NlpI
JI728_11760	49.6667	35.3333	63.3867	26.5533	1.90422	1.74e-11	7.64e-11	JI728_11760	WBB22837.1	Ail/Lom family outer membrane beta-barrel protein
JI728_12190	3139.33	2332.67	697.767	257.77	1.90107	2.39e-16	1.39e-15	JI728_12190	WBB22909.1	SpoVR family protein
JI728_08545	451.333	327.667	62.4533	22.83	1.8996	1.04e-20	7.38e-20	JI728_08545	WBB26257.1	TonB-dependent siderophore receptor
JI728_20870	4	41	1.42667	7.44333	-1.89625	0.000512985	0.00109981	JI728_20870	WBB24410.1	CZB domain-containing protein
JI728_01745	1	10.6667	2.63	14.2167	-1.89606	0.0448448	0.0684481	JI728_01745	WBB25061.1	DUF2531 family protein
JI728_15150	67	47.3333	702.337	347.203	1.89408	2.35e-09	8.67e-09	JI728_15150	WBB23415.1	DUF1471 domain-containing protein
JI728_08435	1.33333	12.6667	0.843333	5.34667	-1.89194	0.0471962	0.0716777	JI728_08435	WP_076611920.1	transposase
JI728_02600	35.6667	355.333	16.5433	87.0733	-1.88975	9.01e-19	5.9e-18	JI728_02600	WBB25210.1	virulence factor BrkB family protein
JI728_08725	4	40	0.82	4.44	-1.8895	4.38e-05	0.000106853	citF	WBB26288.1	citrate lyase subunit alpha
JI728_20270	140.667	103	65.79	25.37	1.88388	7.75e-19	5.09e-18	JI728_20270	WBB24298.1	LysR family transcriptional regulator
JI728_07270	26.3333	265.667	5.88	30.85	-1.88181	0.000502153	0.0010793	JI728_07270	WBB26028.1	glucosyltransferase domain-containing protein
JI728_04380	30.6667	21.3333	21.03	8.64667	1.88005	4.99e-06	1.34e-05	ytfE	WBB25531.1	iron-sulfur cluster repair protein YtfE
JI728_15145	321	232	126.64	48.7667	1.87922	3.86e-32	4.28e-31	JI728_15145	WBB23414.1	L%2CD-transpeptidase family protein
JI728_21590	107.667	80.6667	1021.27	482.96	1.877	1.3e-10	5.34e-10	rpsO	WBB24539.1	30S ribosomal protein S15
JI728_01870	0.666667	7	17.38	112.597	-1.87523	0.0744359	0.10804	JI728_01870	WBB25085.1	YheU family protein
JI728_02090	6.66667	4.66667	17258.9	6369.61	1.87332	0.00199296	0.0039057	rpmJ	WBB25128.1	50S ribosomal protein L36
JI728_07690	202.333	1968	69.5033	358.513	-1.87259	4.23e-33	4.86e-32	queA	WBB26098.1	tRNA preQ1(34) S-adenosylmethionine ribosyltransferase-isomerase QueA
JI728_18580	50.3333	507	11.9767	59.6167	-1.87208	1.86e-18	1.2e-17	dtpD	WBB24005.1	dipeptide permease DtpD
JI728_18185	23.6667	17.3333	855.853	419.477	1.86893	6.14e-07	1.82e-06	JI728_18185	WBB23936.1	YpfN family protein
JI728_03130	80.3333	60	1222.26	588.65	1.86583	2.79e-12	1.29e-11	zapB	WBB25309.1	septal ring assembly protein ZapB
JI728_03410	3	29.6667	6.21333	39.0267	-1.86561	0.00106724	0.00219105	JI728_03410	WBB26769.1	ASCH domain-containing protein
JI728_07260	22.6667	16.6667	301.053	144.433	1.86547	3.51e-05	8.66e-05	JI728_07260	WBB26026.1	Arc family DNA-binding protein
JI728_00085	4.66667	45.6667	3.42	19.7333	-1.86448	0.000168462	0.000381322	torD	WBB24770.1	molecular chaperone TorD
JI728_01375	368.667	269.333	119.667	46.17	1.86309	1.04e-32	1.18e-31	livK	WBB24993.1	high-affinity branched-chain amino acid ABC transporter substrate-binding protein LivK
JI728_00815	1.33333	13.3333	0.446667	2.71	-1.86127	0.00682672	0.0121988	JI728_00815	WBB24897.1	TRAP transporter substrate-binding protein
JI728_01415	63.3333	616	27.9667	146.12	-1.85997	3.77e-24	3.18e-23	ugpA	WBB25001.1	sn-glycerol-3-phosphate ABC transporter permease UgpA
JI728_18500	3378	2420.33	4234.52	1857.29	1.85772	1.9e-15	1.06e-14	iscR	WBB23992.1	Fe-S cluster assembly transcriptional regulator IscR
JI728_11965	121	1194.67	29.0567	144.18	-1.85649	2.53e-23	2.02e-22	rsmF	WBB22865.1	16S rRNA (cytosine(1407)-C(5))-methyltransferase RsmF
JI728_15475	72.6667	701	22.34	113.71	-1.85558	4.43e-31	4.79e-30	mdoC	WBB23473.1	glucans biosynthesis protein MdoC
JI728_23690	8.33333	6.33333	12.3767	4.97667	1.85404	0.00386249	0.00723579	JI728_23690	WBB27032.1	hypothetical protein
JI728_13575	7.33333	5.33333	189.687	90.5867	1.85374	0.000764738	0.00160088	marB	WBB23151.1	multiple antibiotic resistance protein MarB
JI728_14005	1222	929	4394.33	2078.14	1.85172	5.78e-21	4.2e-20	grxD	WBB23227.1	monothiol glutaredoxin 4
JI728_07320	4.33333	42	3.08	18.5533	-1.85156	5.1e-06	1.37e-05	leuD	NP_459325.1	3-isopropylmalate dehydratase small subunit
JI728_13185	2.33333	23	38.07	274.553	-1.84855	0.00211982	0.00413291	JI728_13185	WBB26851.1	DUF2554 family protein
JI728_20645	11.6667	113	7.61667	39.6233	-1.84694	1.02e-10	4.21e-10	endA	WBB24369.1	deoxyribonuclease I
JI728_13910	3544	2601	766.047	295.867	1.84659	8.57e-27	7.97e-26	dtpA	WBB23209.1	dipeptide/tripeptide permease DtpA
JI728_19285	85	818.667	28.6367	145.117	-1.84531	5.63e-25	4.88e-24	mltB	WBB24117.1	lytic murein transglycosylase B
JI728_07310	16.6667	160.667	4.56667	23.4867	-1.84483	2.77e-12	1.28e-11	JI728_07310	WBB26801.1	MFS transporter
JI728_02330	161.667	117.667	88.66	35.98	1.84281	1.72e-13	8.57e-13	thiG	WBB25165.1	thiazole synthase
JI728_13865	5	48.3333	117.287	803.757	-1.84268	6.12e-06	1.63e-05	ydgT	WBB23200.1	transcription modulator YdgT
JI728_01260	2329.33	1739	797.383	313.8	1.83822	3.47e-34	4.06e-33	JI728_01260	WBB24973.1	HlyD family efflux transporter periplasmic adaptor subunit
JI728_00875	150.333	107.667	37.3067	14.6667	1.83563	1.65e-11	7.24e-11	xylA	WBB24909.1	xylose isomerase
JI728_15870	52.3333	512	29.3467	147.383	-1.83552	1.74e-15	9.76e-15	JI728_15870	WBB23533.1	cobalt-precorrin-6A reductase
JI728_01635	669.667	497	625.843	268.26	1.8289	1.91e-17	1.17e-16	nfuA	WBB25039.1	Fe-S biogenesis protein NfuA
JI728_18865	1120.33	845.333	384.39	152.22	1.8262	2.72e-37	3.44e-36	aroF	WBB24053.1	3-deoxy-7-phosphoheptulonate synthase AroF
JI728_11950	41.3333	386	29.5767	159.57	-1.82539	7.52e-18	4.73e-17	pphA	WBB22863.1	protein-serine/threonine phosphatase
JI728_00670	18.3333	13.3333	198.47	106.07	1.82496	7.08e-05	0.000167819	grxC	WBB24870.1	glutaredoxin 3
JI728_23630	568	5340.33	209.68	1037.91	-1.8235	2.95e-17	1.79e-16	JI728_23630	WBB27020.1	ExeA family protein
JI728_20445	915	8681	305.887	1516.85	-1.82344	5.95e-27	5.56e-26	gcvT	WBB24331.1	glycine cleavage system aminomethyltransferase GcvT
JI728_04110	5	3.66667	23.4533	10.9267	1.82201	0.0098776	0.0171819	JI728_04110	WBB25482.1	YjeO family protein
JI728_20040	5.33333	52	1.45333	6.94667	-1.81962	7.63e-05	0.000180297	fucP	WBB24258.1	L-fucose:H+ symporter permease
JI728_18050	55	515.333	23.99	121.483	-1.81878	2.01e-21	1.49e-20	eutC	WBB23914.1	ethanolamine ammonia-lyase subunit EutC
JI728_00225	1069	812.667	206.077	80.2833	1.81836	8.95e-22	6.74e-21	ilvB	WBB24792.1	acetolactate synthase large subunit
JI728_06225	77.3333	741.333	35.21	174.35	-1.81686	4.75e-18	2.99e-17	gluQRS	WBB25847.1	tRNA glutamyl-Q(34) synthetase GluQRS
JI728_00775	586.667	449	271.6	109.347	1.81666	1.49e-26	1.37e-25	JI728_00775	WBB24889.1	ROK family protein
JI728_04005	689.333	6802.33	186.65	918.537	-1.81639	1.06e-12	5.03e-12	dcuA	WBB25463.1	anaerobic C4-dicarboxylate transporter DcuA
JI728_19125	212.667	163	239.357	104.853	1.816	6.3e-17	3.77e-16	JI728_19125	WBB24095.1	rhodanese family protein
JI728_20925	486	4653.67	186.76	931.73	-1.81593	4.46e-18	2.81e-17	hybA	WBB24420.1	hydrogenase 2 operon protein HybA
JI728_22200	1255.33	928.333	375.25	149.4	1.81519	3.5e-23	2.76e-22	fadA	WBB24647.1	acetyl-CoA C-acyltransferase FadA
JI728_20435	1044.67	9951.67	110.573	527	-1.81435	3.24e-26	2.95e-25	gcvP	WBB24329.1	aminomethyl-transferring glycine dehydrogenase
JI728_20960	1.33333	13	2.53333	17.2067	-1.81416	0.0176352	0.0292774	JI728_20960	WBB24427.1	cytoplasmic protein
JI728_16860	209.667	2000.33	44.7333	214.063	-1.8136	1.33e-21	9.93e-21	yejF	WBB23712.1	microcin C ABC transporter ATP-binding protein YejF
JI728_12580	154	118.667	9418.62	4875.48	1.81314	1.42e-09	5.3e-09	JI728_12580	WBB22973.1	general stress protein
JI728_09935	439	327.667	137.727	54.9133	1.813	8.28e-24	6.84e-23	potG	WBB26502.1	putrescine ABC transporter ATP-binding subunit PotG
JI728_09265	6.33333	60.3333	43.26	255.973	-1.81159	5.85e-06	1.56e-05	ybgE	WBB26381.1	cyd operon protein YbgE
JI728_15700	4.33333	41	2.29667	11.8133	-1.8113	0.000179337	0.000405077	JI728_15700	WBB23508.1	hypothetical protein
JI728_11865	1	9.66667	0.48	2.42	-1.81101	0.0498616	0.0754566	JI728_11865	NP_460823.1	tail fiber assembly protein
JI728_10215	4520	3473	2099.2	860.87	1.81014	1.32e-18	8.56e-18	focA	WBB26549.1	formate transporter FocA
JI728_04490	19	14.3333	55.4833	27.5467	1.8095	1.13e-05	2.93e-05	JI728_04490	WBB25552.1	hypothetical protein
JI728_13870	94.3333	880.333	158.667	911.353	-1.80886	1.53e-23	1.24e-22	JI728_13870	WBB23201.1	DUF2569 domain-containing protein
JI728_04570	821.667	7292	86.2633	412.577	-1.80361	7.99e-07	2.35e-06	mgtA	WBB25568.1	magnesium-translocating P-type ATPase
JI728_09930	538.333	405.333	173.713	69.78	1.80339	2.27e-30	2.39e-29	potF	WBB26820.1	spermidine/putrescine ABC transporter substrate-binding protein PotF
JI728_09380	12.3333	116.333	2.23667	10.7933	-1.80256	9.41e-06	2.46e-05	oadA	WBB26399.1	sodium-extruding oxaloacetate decarboxylase subunit alpha
JI728_15860	30	281.333	19.2767	97.2267	-1.80239	5.07e-17	3.04e-16	JI728_15860	WBB23531.1	cobalt-factor II C(20)-methyltransferase
JI728_11260	7517	5774	1786.1	708.353	1.80166	5.5e-29	5.47e-28	otsA	WBB26734.1	alpha%2Calpha-trehalose-phosphate synthase
JI728_13245	41.6667	33	734.237	361.667	1.80046	2.53e-06	7.05e-06	JI728_13245	WBB23094.1	DUF2526 family protein
JI728_15875	51.6667	480.333	31.5833	161.05	-1.80043	1.64e-13	8.19e-13	JI728_15875	WBB23534.1	precorrin-3B C(17)-methyltransferase
JI728_22100	223.333	178.667	1434.29	706.043	1.79988	9.1e-09	3.18e-08	fis	WBB24634.1	DNA-binding transcriptional regulator Fis
JI728_21335	1135.67	862	3119.02	1550.5	1.79859	4.88e-19	3.23e-18	JI728_21335	WBB24494.1	DUF1090 domain-containing protein
JI728_06220	304.667	2921.33	75.02	358.97	-1.79836	1.69e-20	1.18e-19	pcnB	WBB25846.1	polynucleotide adenylyltransferase PcnB
JI728_09475	29.6667	278.667	8.23	39.0367	-1.7978	1.42e-17	8.75e-17	JI728_09475	WBB26417.1	putative acyl-CoA thioester hydrolase
JI728_09225	326.333	2937.67	200.933	1023.67	-1.79545	1.05e-16	6.19e-16	sdhB	WBB26813.1	succinate dehydrogenase iron-sulfur subunit SdhB
JI728_05710	356.333	272.333	483.997	223.017	1.79415	9.64e-26	8.63e-25	folA	WBB25755.1	type 3 dihydrofolate reductase
JI728_22940	52.6667	41	644.297	328.4	1.79148	6.12e-13	2.94e-12	JI728_22940	WBB26974.1	plasmid stabilization protein
JI728_12575	277.667	205.667	330.61	152.547	1.79121	4.08e-12	1.86e-11	JI728_12575	WBB22972.1	ferritin-like domain-containing protein
JI728_02345	96	72	72.3633	31.51	1.79015	8.63e-09	3.03e-08	thiE	WBB25168.1	thiamine phosphate synthase
JI728_04615	39	29.3333	13.9933	5.79667	1.78927	9.49e-06	2.48e-05	argF	WBB25576.1	ornithine carbamoyltransferase
JI728_09085	14	130.333	86.9033	540.593	-1.7874	7.31e-11	3.06e-10	ybfE	WBB26350.1	LexA regulated protein
JI728_13370	950.667	8839.33	355.517	1726.56	-1.7854	1.09e-23	8.86e-23	adhP	WBB23117.1	alcohol dehydrogenase AdhP
JI728_15465	1520.67	13926	180.757	847.86	-1.785	8.57e-36	1.06e-34	mdoH	WBB23471.1	glucans biosynthesis glucosyltransferase MdoH
JI728_13520	62	568.667	19.86	96.3333	-1.78318	3.46e-22	2.65e-21	ompC	WBB23141.1	porin OmpC
JI728_02025	123.333	92.6667	5357.97	2957.49	1.78154	1.06e-09	4.05e-09	rpmC	WBB25115.1	50S ribosomal protein L29
JI728_09450	2305.67	1802	1278.73	539.233	1.77723	4.41e-38	5.64e-37	modA	WBB26412.1	molybdate ABC transporter substrate-binding protein
JI728_04850	219.333	172	82.6767	33.82	1.77695	4.86e-19	3.23e-18	trpS	WBB25611.1	tryptophan--tRNA ligase
JI728_07435	141.333	110.333	18.8267	7.50333	1.77539	5.72e-12	2.58e-11	golT	WBB26053.1	gold/copper-translocating P-type ATPase GolT
JI728_01420	28.6667	267.667	14.2033	68.3767	-1.77361	3.28e-13	1.61e-12	ugpE	WBB25002.1	sn-glycerol-3-phosphate ABC transporter permease UgpE
JI728_20670	9.33333	85	6	31.5767	-1.77272	6.03e-08	1.97e-07	JI728_20670	WBB24374.1	IclR family transcriptional regulator
JI728_23290	8.33333	6.33333	923.543	528.06	1.77195	0.00280665	0.00535918	repA	WBB27051.1	replication regulatory protein RepA
JI728_18490	2257.67	1701.67	5291.89	2668.13	1.77073	1.16e-10	4.81e-10	iscU	WBB23990.1	Fe-S cluster assembly scaffold IscU
JI728_06735	188	1683	21.2467	98.8733	-1.7685	2.18e-13	1.08e-12	JI728_06735	WBB25933.1	NERD domain-containing protein
JI728_08080	165.667	131	442.82	219.417	1.76763	2.92e-20	2.02e-19	JI728_08080	WBB26173.1	DUF454 family protein
JI728_03195	2454.67	1890.33	301.65	121.13	1.76759	8.32e-10	3.21e-09	metL	WBB25321.1	bifunctional aspartate kinase/homoserine dehydrogenase II
JI728_17765	7950.33	6171	3357.94	1400.57	1.76745	2.26e-25	1.99e-24	lpxP	WBB23871.1	kdo(2)-lipid IV(A) palmitoleoyltransferase
JI728_10010	281.667	2571.67	141.54	686.887	-1.76568	2.88e-30	3.01e-29	JI728_10010	NP_459908.1	N-acetylmuramoyl-L-alanine amidase
JI728_21935	10.6667	95.3333	1.9	8.92333	-1.76497	0.00247718	0.00477717	oadA	WBB24602.1	sodium-extruding oxaloacetate decarboxylase subunit alpha
JI728_23400	139	109.333	338.723	168.59	1.76255	2.18e-17	1.32e-16	trbI	WBB27068.1	type-F conjugative transfer system protein TrbI
JI728_14970	57.3333	517.667	20.4267	97.4033	-1.76104	4.74e-21	3.46e-20	JI728_14970	NP_460219.1	exo-alpha-sialidase
JI728_22270	1119.33	887.333	578.51	245.667	1.75693	1.53e-35	1.88e-34	JI728_22270	WBB24660.1	dienelactone hydrolase family protein
JI728_20540	15.3333	134.667	8.80333	46.89	-1.75298	1.69e-07	5.29e-07	JI728_20540	WBB24349.1	energy-coupling factor transporter transmembrane protein EcfT
JI728_21515	205.333	163.333	237.593	109.787	1.75133	1.04e-13	5.26e-13	yhbO	WBB24526.1	protein/nucleic acid deglycase
JI728_00540	123.667	101.333	2117.73	1097.73	1.74975	2.12e-06	5.96e-06	rpmB	WBB24845.1	50S ribosomal protein L28
JI728_19225	751	610.333	918.44	421.95	1.74918	1.12e-19	7.6e-19	luxS	WBB24109.1	S-ribosylhomocysteine lyase
JI728_02020	3133.33	2415.33	6363.93	3177.45	1.74809	3e-09	1.09e-08	rplP	WBB25114.1	50S ribosomal protein L16
JI728_23705	231.667	184	124.187	53.6433	1.74491	5.83e-21	4.22e-20	JI728_23705	WBB27034.1	phage integrase family protein
JI728_18640	221	175.333	105.15	45.08	1.74315	2.02e-25	1.79e-24	JI728_18640	WBB24016.1	MurR/RpiR family transcriptional regulator
JI728_20915	1625.67	14548.7	306.563	1414.81	-1.74242	5.89e-30	6.08e-29	hybC	WBB24418.1	hydrogenase 2 large subunit
JI728_14410	4.66667	3.66667	2.78333	1.11667	1.73421	0.016827	0.028045	JI728_14410	NP_460320.1	electron transfer flavoprotein
JI728_18785	3.33333	30.6667	16.42	88.4533	-1.73254	0.00344049	0.0064823	JI728_18785	WBB24042.1	YfiM family lipoprotein
JI728_21565	529	414.667	143.617	60.59	1.73164	5.04e-08	1.65e-07	mtr	WBB24536.1	tryptophan permease
JI728_08510	80.6667	724.333	61.14	296.063	-1.73121	1.24e-22	9.62e-22	nfsB	WBB26250.1	oxygen-insensitive NAD(P)H nitroreductase
JI728_09255	3087	27054.3	964.373	4475.65	-1.72963	2.42e-22	1.86e-21	cydB	WBB26379.1	cytochrome d ubiquinol oxidase subunit II
JI728_03840	74.6667	666	26.0433	120.123	-1.72822	8.93e-25	7.68e-24	pmrB	WBB26774.1	two-component system sensor histidine kinase PmrB
JI728_17250	475.667	4179	187.367	878.987	-1.72304	6.15e-33	7.03e-32	menC	WBB23782.1	o-succinylbenzoate synthase
JI728_04305	16.6667	150	25.0067	131.603	-1.72244	1.49e-07	4.7e-07	ulaC	WBB25517.1	PTS ascorbate transporter subunit IIA
JI728_15495	2.66667	2	9.77667	5.68333	1.72124	0.0920402	0.130436	csgC	WBB23477.1	curli assembly protein CsgC
JI728_10375	136.333	1206.67	50.92	235.977	-1.71729	1.94e-23	1.56e-22	pyrD	WBB26580.1	quinone-dependent dihydroorotate dehydrogenase
JI728_14335	105.667	87	300.11	154.507	1.71232	1.66e-15	9.36e-15	sufA	WBB23285.1	Fe-S cluster assembly scaffold SufA
JI728_09775	1192	971.667	201.75	84.5533	1.71136	2.99e-23	2.37e-22	gsiA	WBB26472.1	glutathione ABC transporter ATP-binding protein GsiA
JI728_13490	104	897.667	88.9833	435.573	-1.70889	3.51e-11	1.5e-10	hybD	WBB23135.1	HyaD/HybD family hydrogenase maturation endopeptidase
JI728_23175	6.66667	5.33333	187.897	101.873	1.70715	0.0207119	0.0339487	hha	WBB26944.1	hemolysin expression modulator Hha
JI728_06490	59.3333	48.6667	2103.89	1173.57	1.70648	4.57e-11	1.95e-10	JI728_06490	WBB25892.1	YaeP family protein
JI728_18260	33.3333	293	9.58	43.8233	-1.70566	6.15e-07	1.82e-06	uraA	WBB23951.1	uracil permease
JI728_13890	383.667	3249	131.8	604.147	-1.70506	5.14e-14	2.65e-13	rsxD	WBB23205.1	electron transport complex subunit RsxD
JI728_20835	3	27.6667	4.16667	20.81	-1.70496	0.0118937	0.0202995	JI728_20835	WBB24403.1	type VI secretion system tube protein Hcp
JI728_03580	1579.67	1261	394.643	169.483	1.70176	4.36e-19	2.9e-18	dinF	WBB25388.1	MATE family efflux transporter DinF
JI728_23280	22	18	25.2967	11.9167	1.7017	3.61e-07	1.1e-06	JI728_23280	WBB26965.1	transcription termination factor NusG
JI728_13740	332	3030	98.5767	440.3	-1.70089	2.26e-07	7.02e-07	JI728_13740	WBB23181.1	MFS transporter
JI728_22335	6.66667	5.33333	38.9767	21.4767	1.69939	0.0039412	0.00737029	JI728_22335	WBB24672.1	hypothetical protein
JI728_01980	226.667	183.333	1127.76	615.377	1.69897	4.96e-08	1.63e-07	rpsJ	WBB25106.1	30S ribosomal protein S10
JI728_07485	566.667	461	210.763	91.8733	1.69573	6.27e-27	5.85e-26	JI728_07485	NP_459358.1	helix-turn-helix transcriptional regulator
JI728_10470	46.3333	39.6667	34.9467	15.4767	1.69568	2.3e-07	7.13e-07	JI728_10470	WBB26599.1	DUF2057 family protein
JI728_15100	27.6667	239.333	10.3933	47.17	-1.69488	1.01e-14	5.45e-14	sifA	WBB23405.1	SPI-2 type III secretion system effector SifA
JI728_17620	167.333	1458.33	26.2	116.613	-1.6945	5.15e-28	4.92e-27	mnmC	WBB23849.1	bifunctional tRNA (5-methylaminomethyl-2-thiouridine)(34)-methyltransferase MnmD/FAD-dependent 5-carboxymethylaminomethyl-2-thiouridine(34) oxidoreductase MnmC
JI728_01075	19.6667	176	4.05667	17.3467	-1.69256	8.11e-09	2.85e-08	bcsG	NP_462525.1	cellulose biosynthesis protein BcsG
JI728_09585	23.6667	206	15.29	72.0533	-1.69225	4.7e-11	2e-10	JI728_09585	WBB26437.1	Bax inhibitor-1/YccA family protein
JI728_17835	17.6667	157.333	45.2233	230.01	-1.69087	2.8e-08	9.45e-08	JI728_17835	WBB23880.1	putative DNA-binding transcriptional regulator
JI728_03845	140	1206	99.8633	472.98	-1.68735	1.12e-28	1.09e-27	pmrA	WBB25437.1	two-component system response regulator PmrA
JI728_06465	363.667	303.333	66.02	28.2367	1.68624	2.22e-26	2.03e-25	JI728_06465	WBB25887.1	chitinase
JI728_00065	56.3333	46.6667	14.2167	6.15667	1.68334	7.7e-11	3.22e-10	JI728_00065	WBB24769.1	MFS transporter
JI728_22690	143.333	128	305.94	150.713	1.68143	1.69e-08	5.8e-08	rbsD	WBB24719.1	D-ribose pyranase
JI728_12665	11	9	961.007	564.053	1.67912	0.00080322	0.00167321	JI728_12665	WBB22989.1	hypothetical protein
JI728_22325	24.6667	19.6667	36.51	18.6567	1.6774	0.00251545	0.0048485	JI728_22325	WBB24670.1	thioesterase family protein
JI728_05780	2.33333	20.6667	1.54	7.32	-1.67725	0.0088486	0.0155188	araD	WBB25768.1	L-ribulose-5-phosphate 4-epimerase
JI728_18740	1818	1554	819.673	363.223	1.67627	9.78e-16	5.54e-15	JI728_18740	WBB24036.1	LysR family transcriptional regulator
JI728_22995	7.33333	6	151.41	82.3767	1.67478	0.0121671	0.0207577	JI728_22995	WBB26982.1	hypothetical protein
JI728_16595	357.333	3042.67	47.44	207.337	-1.67428	1.71e-32	1.94e-31	bglX	WBB23661.1	beta-glucosidase BglX
JI728_19920	1.33333	11.6667	0.663333	3.49	-1.67107	0.0246039	0.0396117	JI728_19920	WBB24235.1	fimbria/pilus periplasmic chaperone
JI728_00200	105.333	898	31.4533	140.213	-1.67029	1.7e-21	1.26e-20	emrD	WBB24789.1	multidrug efflux MFS transporter EmrD
JI728_07955	781.333	667.667	401.72	180.883	1.67005	3.55e-18	2.26e-17	cof	WBB26149.1	HMP-PP phosphatase
JI728_13500	8	69	17.4133	88.31	-1.66855	3.92e-06	1.07e-05	JI728_13500	WBB23137.1	hydrogenase
JI728_13920	113	942.667	51.77	237.457	-1.66567	2.97e-23	2.36e-22	pdxY	WBB23211.1	pyridoxal kinase PdxY
JI728_08570	74.6667	63.3333	40.3667	18.21	1.6636	8.73e-07	2.55e-06	fepC	WBB26262.1	iron-enterobactin ABC transporter ATP-binding protein
JI728_21835	111	92.3333	34.39	15.32	1.6633	2.21e-12	1.02e-11	JI728_21835	NP_462242.1	DUF1016 family protein
JI728_09690	680.333	583.333	410.273	187.243	1.66104	8.56e-17	5.08e-16	glnH	WBB26456.1	glutamine ABC transporter substrate-binding protein GlnH
JI728_18770	44.3333	377.667	31.0067	142.2	-1.65855	8.74e-18	5.47e-17	tapT	WBB24040.1	tRNA-uridine aminocarboxypropyltransferase
JI728_09960	88	74.6667	22.26	9.79333	1.65798	1.89e-16	1.11e-15	JI728_09960	WBB26506.1	PTS sugar transporter subunit IIC
JI728_08220	107.333	90.3333	52.5333	24.0333	1.65517	1.95e-16	1.14e-15	JI728_08220	WBB26199.1	metal ABC transporter substrate-binding protein
JI728_02230	62	530.333	25.9967	114.003	-1.65489	3.78e-16	2.18e-15	coaA	WBB25149.1	type I pantothenate kinase
JI728_04975	113	967.333	12.2	52.7533	-1.65488	1.01e-16	6e-16	JI728_04975	WBB25629.1	sigma-54-dependent transcriptional regulator
JI728_11765	123	1036	135.41	657.497	-1.65435	3.8e-25	3.32e-24	JI728_11765	WBB22838.1	superoxide dismutase [Cu-Zn]
JI728_16355	174.333	1490	36.96	159.257	-1.6512	3.46e-21	2.54e-20	JI728_16355	WBB23621.1	TerC family protein
JI728_01395	156	132.333	98.48	46.0233	1.64741	1.05e-18	6.84e-18	livF	WBB24997.1	high-affinity branched-chain amino acid ABC transporter ATP-binding protein LivF
JI728_15910	50	425	19.9433	88.5933	-1.64281	4.13e-13	2.01e-12	JI728_15910	WBB23540.1	cobalamin biosynthesis protein
JI728_09665	13	11.3333	132.29	68.95	1.6423	0.000208828	0.000469936	JI728_09665	WBB26451.1	DksA/TraR family C4-type zinc finger protein
JI728_05920	3797.67	3222	1055.24	471.247	1.64182	1.23e-28	1.2e-27	ftsW	WBB25791.1	cell division protein FtsW
JI728_00855	306.667	263	85.7167	38.2267	1.64178	3.09e-16	1.79e-15	avtA	WBB24905.1	valine--pyruvate transaminase
JI728_20200	83.6667	72.6667	1941.08	1115.99	1.64078	4.55e-09	1.63e-08	JI728_20200	WBB24286.1	YgdI/YgdR family lipoprotein
JI728_11350	46	386.333	7.92667	33.5467	-1.63788	2.11e-16	1.24e-15	mrdA	WBB22763.1	penicillin-binding protein 2
JI728_08110	849	6967.67	629.627	2920.31	-1.63627	2.95e-23	2.35e-22	adk	WBB26179.1	adenylate kinase
JI728_15695	2	17.3333	1.39	5.73333	-1.63448	0.034852	0.0546245	JI728_15695	WBB23507.1	replication/maintenance protein RepL
JI728_06655	7.33333	6.33333	21.3967	10.9233	1.63334	0.00933663	0.0163142	JI728_06655	WBB25919.1	type IV toxin-antitoxin system YeeU family antitoxin
JI728_12175	1127.33	980.667	1261.67	627.143	1.63306	1.36e-29	1.39e-28	dsbB	WBB22906.1	disulfide bond formation protein DsbB
JI728_07655	688.667	600.333	466.553	220.717	1.63057	1.85e-21	1.37e-20	phoB	WBB26092.1	phosphate response regulator transcription factor PhoB
JI728_01390	200.333	170.333	109.743	51.7667	1.62983	7.19e-20	4.93e-19	livG	WBB24996.1	high-affinity branched-chain amino acid ABC transporter ATP-binding protein LivG
JI728_03460	2.33333	19.6667	1.13	4.93667	-1.62955	0.0112264	0.0192453	JI728_03460	WBB25366.1	Cof-type HAD-IIB family hydrolase
JI728_01385	404	344.333	108.307	48.8567	1.62863	9.62e-25	8.27e-24	livM	WBB24995.1	branched chain amino acid ABC transporter permease LivM
JI728_02835	13	11	4.62333	2.13333	1.62715	0.000144058	0.000329055	JI728_02835	WBB25255.1	phage portal protein
JI728_08585	146	127.333	41.3067	18.5767	1.62679	5.48e-15	3e-14	entS	NP_459585.1	enterobactin transporter EntS
JI728_23060	382	3159.67	37.8633	159.447	-1.62653	3.86e-28	3.72e-27	JI728_23060	WBB26994.1	Tn3 family transposase
JI728_10935	22.6667	19.3333	109.587	65.09	1.62524	9.59e-06	2.5e-05	JI728_10935	WBB26678.1	hypothetical protein
JI728_17815	169.333	1411.67	24.2567	101.65	-1.62349	3.8e-26	3.43e-25	JI728_17815	WBB26897.1	sensor domain-containing phosphodiesterase
JI728_22125	3.66667	30.6667	1.19	4.95333	-1.62244	0.000906839	0.00187896	JI728_22125	WBB24639.1	efflux RND transporter periplasmic adaptor subunit
JI728_06135	177.333	159	635.57	346.89	1.62162	4.87e-14	2.52e-13	JI728_06135	WBB25830.1	YacC family pilotin-like protein
JI728_20330	17	14.6667	17.7533	8.86	1.62094	0.000344802	0.00075442	JI728_20330	WBB24310.1	porin family protein
JI728_12365	7.66667	6.66667	148.767	77.8067	1.6206	0.00292004	0.0055682	chaB	WBB22940.1	putative cation transport regulator ChaB
JI728_07590	83.6667	79	431.393	230.317	1.62046	1.36e-05	3.49e-05	psiF	WBB26080.1	phosphate starvation-inducible protein PsiF
JI728_19660	7.66667	63.3333	9.22667	47.0833	-1.62034	6.02e-05	0.000144494	JI728_19660	WBB24187.1	hypothetical protein
JI728_19275	8578.67	7494.33	2993.52	1367.46	1.61996	4.87e-29	4.85e-28	recA	WBB24116.1	recombinase RecA
JI728_18055	89	736	22.5067	95.34	-1.61729	4.55e-16	2.62e-15	eutB	WBB23915.1	ethanolamine ammonia-lyase subunit alpha
JI728_04575	26.6667	222.667	44.2733	219.143	-1.61625	4.01e-07	1.21e-06	JI728_04575	WBB25569.1	transposase
JI728_12660	18.6667	16	2572.6	1550.16	1.61493	2.52e-05	6.33e-05	JI728_12660	WBB22988.1	YmiA family putative membrane protein
JI728_04905	252.333	216.333	411.427	221.27	1.61264	1.9e-15	1.07e-14	JI728_04905	NP_463378.1	aldehyde dehydrogenase family protein
JI728_09940	127.333	112.333	52.2867	24.05	1.61187	7.76e-16	4.42e-15	potH	WBB26503.1	putrescine ABC transporter permease PotH
JI728_03665	3948	3454.33	4367.29	2213.34	1.61062	3.08e-30	3.21e-29	ssb1	WBB25404.1	single-stranded DNA-binding protein SSB1
JI728_09220	1634	12909.3	293.463	1225.17	-1.60919	9.45e-11	3.93e-10	sdhA	WBB26374.1	succinate dehydrogenase flavoprotein subunit
JI728_08135	534.333	470.333	154.753	70.5833	1.60895	4.57e-29	4.57e-28	JI728_08135	WBB26183.1	MFS transporter
JI728_09915	131.667	1081.33	83.6167	370.147	-1.60792	1.48e-26	1.36e-25	nfsA	WBB26499.1	nitroreductase NfsA
JI728_09250	4263.33	34304.3	880.167	3706.82	-1.60691	8.84e-21	6.31e-20	cydA	WBB26814.1	cytochrome ubiquinol oxidase subunit I
JI728_02030	443.333	389.667	5125.67	3033.51	1.60433	7.74e-12	3.46e-11	rpsQ	WBB25116.1	30S ribosomal protein S17
JI728_05135	546	487.667	301.013	142.973	1.60175	1.88e-22	1.45e-21	deoC	WBB25656.1	deoxyribose-phosphate aldolase
JI728_19985	618	555.667	1043.42	551.033	1.60137	4.06e-22	3.09e-21	JI728_19985	WBB24247.1	flavodoxin
JI728_17920	92.6667	82	1011.72	597.607	1.60038	1.21e-10	4.98e-10	ptsH	WBB23892.1	phosphocarrier protein Hpr
JI728_09695	307	2582.33	392.697	1836.1	-1.59867	1.25e-11	5.52e-11	dps	WBB26457.1	DNA starvation/stationary phase protection protein Dps
JI728_20340	99.3333	89.6667	1937.49	1138.71	1.59493	2.31e-10	9.33e-10	vapB	WBB24312.1	toxin-antitoxin system antitoxin VapB
JI728_23470	10.3333	9	6.53	3.18	1.59468	0.00121236	0.00246522	traJ	WBB27081.1	conjugal transfer transcriptional regulator TraJ
JI728_12090	206.333	1666.67	51.8467	216.333	-1.59344	1.24e-23	1e-22	pabB	WBB22889.1	aminodeoxychorismate synthase component 1
JI728_03935	4.33333	35.3333	1.79333	8.14667	-1.59319	0.000516285	0.00110633	JI728_03935	WBB25451.1	YjiK family protein
JI728_13065	104.333	833.667	22.5967	94.9067	-1.59278	1.71e-22	1.32e-21	JI728_13065	WBB23064.1	carboxylesterase/lipase family protein
JI728_08880	121.667	971.333	19.3467	81.15	-1.59239	5.81e-19	3.84e-18	JI728_08880	WBB26317.1	sigma-54-dependent transcriptional regulator
JI728_23395	172	149.667	131.97	65.98	1.58926	8.29e-15	4.49e-14	traW	WBB27067.1	type-F conjugative transfer system protein TraW
JI728_04275	503.333	466	2129.41	1217.34	1.58504	2.96e-09	1.08e-08	bsmA	WBB25511.1	biofilm peroxide resistance protein BsmA
JI728_17935	8.33333	7.33333	118.4	70.2667	1.58475	0.00618997	0.011164	JI728_17935	WBB23895.1	cytoplasmic protein
JI728_08790	37	304	15.6567	64.9433	-1.58464	2.77e-09	1.02e-08	JI728_08790	WBB26299.1	DNA-binding transcriptional regulator
JI728_02685	195.333	179.333	211.117	106.193	1.58451	2.09e-14	1.1e-13	JI728_02685	WBB25226.1	helix-turn-helix transcriptional regulator
JI728_08765	8503	7888.67	252693	150730	1.5826	3.73e-11	1.6e-10	cspE	WBB26294.1	transcription antiterminator/RNA stability regulator CspE
JI728_14525	119.667	984.667	35.5067	146.9	-1.58255	6.08e-13	2.93e-12	JI728_14525	WBB23315.1	O-antigen polymerase
JI728_15350	7.66667	6.66667	14.83	8.26667	1.57972	0.00804469	0.0142142	flgB	WBB23452.1	flagellar basal body rod protein FlgB
JI728_10890	1.33333	11.3333	2.82667	13.1267	-1.57954	0.163463	0.216392	JI728_10890	WBB26671.1	sel1 repeat family protein
JI728_11170	502	4005	86.8667	356.363	-1.57561	2.18e-26	1.99e-25	uvrC	WBB26721.1	excinuclease ABC subunit UvrC
JI728_19190	152.333	135.667	53.0067	24.9367	1.57469	1.72e-10	7e-10	proW	NP_461736.1	glycine betaine/L-proline ABC transporter permease ProW
JI728_20415	1356	1216.67	980.59	487.573	1.57368	8.29e-26	7.43e-25	JI728_20415	WBB24325.1	hemolysin III family protein
JI728_00555	42.6667	344	59.9533	281.083	-1.57254	6.44e-10	2.5e-09	coaD	WBB24848.1	pantetheine-phosphate adenylyltransferase
JI728_00560	148.333	1209	41.9067	170.82	-1.5698	6.4e-16	3.68e-15	waaA	WBB24849.1	lipid IV(A) 3-deoxy-D-manno-octulosonic acid transferase
JI728_17230	4.33333	34.3333	15.1267	87.0633	-1.56971	0.000455912	0.00098538	arnE	WBB23778.1	4-amino-4-deoxy-L-arabinose-phosphoundecaprenol flippase subunit ArnE
JI728_10135	328	2640.33	60.3667	245.577	-1.56959	1.66e-25	1.47e-24	cydD	WBB26536.1	cysteine/glutathione ABC transporter permease/ATP-binding protein CydD
JI728_11370	115.333	914.667	45.0967	189.61	-1.56737	2.28e-25	2e-24	cmoB	WBB22767.1	tRNA 5-methoxyuridine(34)/uridine 5-oxyacetic acid(34) synthase CmoB
JI728_02750	3879.67	3496.67	3165.53	1598.21	1.56535	5.07e-24	4.25e-23	sodA	WBB25239.1	superoxide dismutase [Mn]
JI728_03205	1	8.33333	0.44	1.66	-1.56518	0.0765592	0.110895	JI728_03205	WBB25323.1	hypothetical protein
JI728_09550	43	337.333	18.0367	77.5067	-1.56462	5.06e-14	2.61e-13	yvcK	WBB26430.1	uridine diphosphate-N-acetylglucosamine-binding protein YvcK
JI728_20060	25.3333	198	15.3567	68.5167	-1.56415	4.77e-08	1.57e-07	fucR	WBB24262.1	L-fucose operon activator
JI728_03045	10.3333	81.3333	31.55	167.82	-1.56347	0.00159567	0.00318536	JI728_03045	WBB25293.1	cupin domain-containing protein
JI728_03135	3572.67	3328.33	4929.6	2625.65	1.55988	4.9e-17	2.94e-16	rraA	WBB25310.1	ribonuclease E activity regulator RraA
JI728_12235	434	3352	117.783	480.62	-1.55773	2.05e-17	1.25e-16	JI728_12235	WBB22915.1	Glu/Leu/Phe/Val dehydrogenase
JI728_23035	25.6667	199.333	8.99	38.3433	-1.5575	1.13e-09	4.32e-09	istA	WBB26989.1	IS21-like element ISEc57 family transposase
JI728_18305	8.66667	7.66667	34.3033	20.85	1.55682	0.00534215	0.00972545	JI728_18305	WP_004853130.1	type II toxin-antitoxin system RelE/ParE family toxin
JI728_21605	76742.3	67553.7	8408.6	3891.34	1.55662	1.42e-14	7.58e-14	infB	WBB24542.1	translation initiation factor IF-2
JI728_22060	637.667	586.333	242.673	115.973	1.55646	3.73e-26	3.38e-25	msrP	WBB24626.1	protein-methionine-sulfoxide reductase catalytic subunit MsrP
JI728_15570	3.66667	29.6667	1.99	8.01333	-1.55589	0.00369035	0.00692855	JI728_15570	WBB23488.1	hypothetical protein
JI728_14945	63.6667	506.333	32.2933	137.22	-1.55445	8.91e-09	3.12e-08	JI728_14945	WBB23383.1	ABC transporter permease
JI728_06715	4	3.66667	4.32	1.97	1.55173	0.0531999	0.0799803	JI728_06715	WBB25930.1	hypothetical protein
JI728_14830	10.6667	84	17.49	83.7133	-1.55012	2.38e-07	7.38e-07	JI728_14830	WBB23364.1	DUF441 domain-containing protein
JI728_06685	8.33333	7.66667	4.44333	2.04667	1.5496	0.00310937	0.00590019	JI728_06685	WBB25925.1	DUF945 domain-containing protein
JI728_11175	67.6667	534	71.39	316.527	-1.54763	2.07e-16	1.21e-15	pgsA	WBB26722.1	CDP-diacylglycerol--glycerol-3-phosphate 3-phosphatidyltransferase
JI728_21340	716	654	3811.65	2336.69	1.5467	4.47e-17	2.69e-16	JI728_21340	WBB24495.1	DUF883 domain-containing protein
JI728_19215	274.333	2127	58.8233	236.777	-1.54484	5.89e-21	4.26e-20	emrB	NP_461741.1	multidrug efflux MFS transporter permease subunit EmrB
JI728_21895	2835	2621.33	6766.8	3881.13	1.54331	2.45e-10	9.83e-10	rpsI	WBB24594.1	30S ribosomal protein S9
JI728_10430	161	150.333	266.933	145.893	1.53966	3.16e-15	1.74e-14	matP	WBB26591.1	macrodomain Ter protein MatP
JI728_16795	140.667	130	45.1633	21.7167	1.53633	3.71e-15	2.05e-14	fruB	WBB23700.1	fused PTS fructose transporter subunit IIA/HPr protein
JI728_18520	8.66667	69	3.16	12.67	-1.53467	6.75e-05	0.000160476	asrA	NP_461483.1	anaerobic sulfite reductase subunit A
JI728_09660	13.6667	108	143.813	735.477	-1.53464	9.52e-05	0.000221862	JI728_09660	WBB26450.1	DUF1471 domain-containing protein
JI728_09355	4.33333	33.3333	2.03	8.72	-1.52921	0.00185993	0.0036733	JI728_09355	WBB26394.1	fumarate hydratase
JI728_13330	6.66667	52	6.11333	27.0467	-1.52917	8.1e-05	0.000190499	JI728_13330	WBB23110.1	TetR family transcriptional regulator
JI728_04625	74.3333	71	57.6367	29.3233	1.52725	2.85e-06	7.9e-06	JI728_04625	NP_463327.1	arginine deiminase
JI728_09740	86	80.3333	23.87	11.48	1.52415	1.15e-12	5.43e-12	JI728_09740	WBB26465.1	DUF1479 domain-containing protein
JI728_15470	754.333	5772.33	161.397	641.963	-1.52386	2.35e-25	2.06e-24	mdoG	WBB23472.1	glucans biosynthesis protein MdoG
JI728_12905	124.667	973.667	52.77	213.18	-1.52173	1.78e-20	1.24e-19	ttcA	WBB23033.1	tRNA 2-thiocytidine(32) synthetase TtcA
JI728_20855	67.3333	63.6667	20.6867	9.93667	1.5209	1.7e-08	5.83e-08	uxuA	WBB24407.1	mannonate dehydratase
JI728_01610	24.6667	22.3333	185.207	122.003	1.52074	0.000104217	0.000241547	JI728_01610	WBB25034.1	type II toxin-antitoxin system mRNA interferase toxin%2C RelE/StbE family
JI728_02565	6.33333	48.6667	2.98333	12.36	-1.52041	0.00029108	0.000641822	JI728_02565	WBB25204.1	aldose-1-epimerase
JI728_18330	641.333	4910	163.08	647.057	-1.5204	6.46e-16	3.71e-15	xseA	WBB23961.1	exodeoxyribonuclease VII large subunit
JI728_12400	236.333	210.333	47.74	23.1733	1.51997	0.000173306	0.000391662	narH	WBB22946.1	nitrate reductase subunit beta
JI728_00925	37.3333	34.6667	50.36	27.64	1.51977	1.94e-07	6.05e-07	JI728_00925	WBB24918.1	GNAT family N-acetyltransferase
JI728_07275	25.3333	197	10.1333	42.2267	-1.51821	0.00699102	0.0124766	JI728_07275	WBB26029.1	glycosyltransferase family 2 protein
JI728_12960	15	115	68.1933	337.04	-1.51536	2.53e-07	7.79e-07	JI728_12960	WBB23043.1	YdbL family protein
JI728_19135	17	131	38.9067	180.46	-1.51486	2.97e-08	9.96e-08	stpA	NP_461725.1	DNA-binding protein StpA
JI728_17375	360.333	2728.67	146.683	597.14	-1.51362	3.61e-24	3.06e-23	lrhA	WBB23805.1	transcriptional regulator LrhA
JI728_20740	64.3333	495	21.9267	87.25	-1.51285	7.24e-17	4.32e-16	mltC	WBB24388.1	membrane-bound lytic murein transglycosylase MltC
JI728_11755	53	49	203.1	126.873	1.5119	2.52e-06	7.04e-06	JI728_11755	WBB22836.1	phage tail protein
JI728_18325	786.667	6076	181.753	716.003	-1.51014	4.8e-24	4.04e-23	guaB	WBB23960.1	IMP dehydrogenase
JI728_10065	502.667	3785.67	80.49	314.803	-1.50991	9.56e-24	7.83e-23	macB	WBB26524.1	macrolide ABC transporter ATP-binding protein/permease MacB
JI728_14690	831	778.333	211.693	103.167	1.50827	4.7e-22	3.57e-21	gdhA	WBB23343.1	NADP-specific glutamate dehydrogenase
JI728_07305	341.667	330.667	1545.12	939.767	1.50598	6.54e-15	3.56e-14	JI728_07305	WBB26033.1	DUF1889 family protein
JI728_19860	17.6667	16.3333	7.03333	3.55667	1.50431	9.83e-05	0.000228265	sopD	NP_461866.1	SPI-1 type III secretion system effector SopD
JI728_04420	201	1532.67	51.6233	202.383	-1.50325	5.43e-26	4.89e-25	JI728_04420	WBB25538.1	HlyC/CorC family transporter
JI728_04315	207.667	1590	98.7167	400.117	-1.50285	1.62e-14	8.63e-14	ulaE	WBB25519.1	L-ribulose-5-phosphate 3-epimerase UlaE
JI728_17495	453	423.333	242.647	124.187	1.50125	1.04e-20	7.38e-20	hisJ	NP_461296.1	histidine ABC transporter substrate-binding protein HisJ
JI728_19815	108	825	39.1067	154.077	-1.50119	1.44e-18	9.34e-18	JI728_19815	WBB24216.1	aminopeptidase
JI728_13885	1375	10428.3	215.97	835.983	-1.50109	2.11e-13	1.04e-12	rsxC	WBB23204.1	electron transport complex subunit RsxC
JI728_19645	43.6667	41	47.89	26.38	1.50028	4.13e-08	1.37e-07	JI728_19645	WBB24185.1	GNAT family N-acetyltransferase
JI728_22885	4	3.66667	10661.9	4915.65	1.50014	0.0446481	0.0681968	rpmH	WBB24757.1	50S ribosomal protein L34
JI728_21345	1681.33	1586.33	3738.1	2222.82	1.49958	1.13e-18	7.37e-18	JI728_21345	WBB24496.1	phage holin family protein
JI728_18790	593	549.333	153.037	75.6367	1.49893	2.73e-16	1.59e-15	JI728_18790	WBB24043.1	MFS transporter
JI728_09505	283	269	396.68	222.817	1.49809	1.72e-12	8.02e-12	JI728_09505	WBB26422.1	kinase inhibitor
JI728_12230	437	3348	83.3567	323.503	-1.49805	1.32e-20	9.33e-20	JI728_12230	WBB26845.1	alpha%2Calpha-trehalase
JI728_13545	231	1742	55.99	219.77	-1.49775	1.26e-24	1.08e-23	sad	WBB23145.1	succinate-semialdehyde dehydrogenase
JI728_05540	5	38.3333	3.38333	14.05	-1.49762	0.000459275	0.000992145	JI728_05540	WBB25728.1	response regulator
JI728_10870	5.66667	43.3333	11.37	56.37	-1.49746	0.000705075	0.001484	JI728_10870	WBB26830.1	hypothetical protein
JI728_07670	2744.33	2561	669.013	329.837	1.4961	4.82e-14	2.5e-13	proY	WBB26803.1	proline-specific permease ProY
JI728_02125	75	70.6667	164.743	98.16	1.49556	5.06e-09	1.8e-08	zntR	WP_000285606.1	Zn(2+)-responsive transcriptional regulator
JI728_04740	15	14	73.6933	47.0233	1.49284	0.000590578	0.00125479	JI728_04740	WBB25595.1	CcdB family protein
JI728_13405	145.333	1092.67	28.0367	108.72	-1.49259	1.01e-20	7.22e-20	treZ	WP_000944943.1	malto-oligosyltrehalose trehalohydrolase
JI728_21320	1083.67	1030.33	304.28	150.813	1.49241	5.13e-24	4.29e-23	sstT	WBB24491.1	serine/threonine transporter SstT
JI728_16150	850.333	6370	327.207	1301.91	-1.49164	2.51e-20	1.74e-19	wzzB	WBB23582.1	LPS O-antigen chain length determinant protein WzzB
JI728_07315	19.3333	144.667	4.51667	17.79	-1.49164	5.01e-09	1.79e-08	leuC	WBB26034.1	3-isopropylmalate dehydratase large subunit
JI728_02525	3	23	0.823333	3.33667	-1.49161	0.00762474	0.0135114	JI728_02525	WBB25197.1	STM4012 family radical SAM protein
JI728_08335	56.6667	434.667	71.3567	306.923	-1.49116	5.37e-11	2.28e-10	purE	WBB26219.1	5-(carboxyamino)imidazole ribonucleotide mutase
JI728_20430	6.66667	51.3333	3.26	12.1033	-1.49092	0.000264764	0.000588058	JI728_20430	WBB24328.1	transporter
JI728_21010	39	36.6667	58.3567	33.7567	1.48927	2.56e-06	7.13e-06	JI728_21010	WBB24435.1	HIT family protein
JI728_17790	738.333	727.333	149.607	73.34	1.4874	8.46e-10	3.26e-09	JI728_17790	WBB23875.1	alpha-keto acid decarboxylase family protein
JI728_01100	142	1057.33	16.1567	61.8267	-1.48582	1.16e-13	5.83e-13	bcsA	WBB24946.1	UDP-forming cellulose synthase catalytic subunit
JI728_21555	3.66667	3.33333	2.10667	1.15333	1.48315	0.0831435	0.118976	JI728_21555	WBB24534.1	murein L%2CD-transpeptidase
JI728_04610	93.3333	88.6667	22.12	11.0467	1.48124	4.25e-08	1.41e-07	JI728_04610	WBB25575.1	YfcC family protein
JI728_11285	48	357.333	21.06	84.8067	-1.48089	2.71e-09	9.97e-09	motA	WBB26739.1	flagellar motor stator protein MotA
JI728_11005	6.33333	47.6667	3.80333	15.4767	-1.48019	0.000948669	0.00196086	fliP	WBB26690.1	flagellar type III secretion system pore protein FliP
JI728_01500	2266	2173.67	746.277	374.993	1.47905	1.44e-25	1.28e-24	asd	WBB25017.1	aspartate-semialdehyde dehydrogenase
JI728_07975	1332.33	1262	238.077	117.307	1.47881	1.21e-22	9.42e-22	JI728_07975	WBB26153.1	SmdB family multidrug efflux ABC transporter permease/ATP-binding protein
JI728_06060	25079.3	23438.3	4155.08	2044.77	1.47624	1.31e-10	5.36e-10	aceF	WBB25817.1	pyruvate dehydrogenase complex dihydrolipoyllysine-residue acetyltransferase
JI728_07510	20.6667	19.3333	9.19667	4.71667	1.47497	0.00477652	0.00876312	prpB	WBB26066.1	methylisocitrate lyase
JI728_04825	3	2.66667	2.27667	1.30333	1.47458	0.174223	0.228731	JI728_04825	WBB25606.1	DUF1062 domain-containing protein
JI728_13895	109	789	88.5067	368.297	-1.47343	3.15e-09	1.15e-08	rsxG	WBB23206.1	electron transport complex subunit RsxG
JI728_06080	86.6667	657.667	17.9767	68.1233	-1.47291	3.5e-10	1.39e-09	JI728_06080	NP_459162.2	DUF3300 domain-containing protein
JI728_21005	185.667	178.667	42.58	21.26	1.47263	4.74e-19	3.15e-18	JI728_21005	WP_000818496.1	DASS family sodium-coupled anion symporter
JI728_01150	238.667	230.333	61.5533	30.93	1.47098	1.13e-17	7.06e-17	JI728_01150	WBB24955.1	MHS family MFS transporter
JI728_18415	26.6667	202.333	14.25	55.3667	-1.46722	1.2e-08	4.15e-08	JI728_18415	WBB23975.1	dimethyl sulfoxide reductase anchor subunit family protein
JI728_02935	5.33333	5	9.77667	5.67333	1.46648	0.0719465	0.104784	JI728_02935	WBB25275.1	tail fiber assembly protein
JI728_11955	8.66667	8.33333	369.177	246.617	1.46595	0.0213633	0.0349761	JI728_11955	WBB22864.1	YebW family protein
JI728_11935	3	23	7.16	31.9033	-1.46508	0.0182324	0.0301982	JI728_11935	WBB22860.1	DUF1398 domain-containing protein
JI728_05885	2080.67	2030.67	861.8	442.437	1.46378	1.18e-27	1.12e-26	rsmH	WBB25784.1	16S rRNA (cytosine(1402)-N(4))-methyltransferase RsmH
JI728_15905	15	110.667	11.2767	47.13	-1.45812	0.00174114	0.00345309	JI728_15905	WBB23539.1	cobalt-precorrin-8 methylmutase
JI728_04630	4.66667	35	7.50333	32.9333	-1.45638	0.00431433	0.00799437	JI728_04630	WBB25578.1	YhcH/YjgK/YiaL family protein
JI728_21610	28634	27162.7	6160.94	3114.12	1.45455	9.86e-13	4.68e-12	nusA	WBB24543.1	transcription termination/antitermination protein NusA
JI728_03680	3	22.3333	0.793333	3.02	-1.45327	0.0274214	0.0437674	siiC	WBB25407.1	SPI-4 type I secretion system protein SiiC
JI728_03415	38.3333	280	19.54	75.9533	-1.4521	4.27e-11	1.82e-10	iclR	WBB25357.1	glyoxylate bypass operon transcriptional repressor IclR
JI728_08205	386	378.667	262.607	140.85	1.451	1.67e-21	1.25e-20	JI728_08205	WBB26196.1	ABC transporter ATP-binding protein
JI728_00470	1220.33	8831.67	178.19	666.757	-1.45026	9.36e-24	7.68e-23	spoT	WBB24832.1	bifunctional GTP diphosphokinase/guanosine-3'%2C5'-bis pyrophosphate 3'-pyrophosphohydrolase
JI728_12535	331	324.333	206.417	109.587	1.44974	6.36e-14	3.25e-13	tonB	WBB26848.1	TonB system transport protein TonB
JI728_14855	5	36.6667	57.15	298.167	-1.44928	0.00163376	0.00325683	JI728_14855	WBB23369.1	DUF333 domain-containing protein
JI728_11970	1031.33	7569.67	118.623	440.98	-1.44926	1.12e-23	9.1e-23	JI728_11970	WBB22866.1	MCE family protein
JI728_03660	4791.67	4689.33	507.7	252.957	1.44806	4.07e-19	2.72e-18	uvrA	WBB25403.1	excinuclease ABC subunit UvrA
JI728_07280	6.66667	49	17.4267	86.6433	-1.44775	0.0401804	0.0620851	JI728_07280	WBB26030.1	GtrA family protein
JI728_19105	56.3333	55	39.3267	21.1933	1.44706	1.57e-09	5.86e-09	csiR	WBB24091.1	DNA-binding transcriptional regulator CsiR
JI728_04370	14.3333	102	4.18667	16.9033	-1.44541	8.41e-06	2.22e-05	JI728_04370	WBB25529.1	DKNYY domain-containing protein
JI728_10650	105.333	773.667	318.71	1485.15	-1.44449	1.52e-13	7.61e-13	JI728_10650	WBB26629.1	copper resistance protein
JI728_10360	1	7.66667	0.24	0.92	-1.44407	0.188976	0.245439	JI728_10360	WBB26577.1	sodium:alanine symporter family protein
JI728_21540	59	432	21.92	85.3267	-1.44352	1.2e-10	4.96e-10	JI728_21540	WBB24531.1	U32 family peptidase
JI728_22920	22.3333	22	541.323	361.753	1.43874	0.000126841	0.000291446	JI728_22920	WBB26971.1	hypothetical protein
JI728_16420	73	526.667	44.74	178.11	-1.43844	2.09e-17	1.27e-16	baeR	WBB23632.1	two-component system response regulator BaeR
JI728_04300	5.66667	43.3333	35.9167	150.377	-1.43812	0.00437177	0.00808674	ulaB	WBB25516.1	PTS ascorbate transporter subunit IIB
JI728_07750	874.667	6328.33	288.663	1095.96	-1.43767	5.39e-22	4.08e-21	ribD	WBB26110.1	bifunctional diaminohydroxyphosphoribosylaminopyrimidine deaminase/5-amino-6-(5-phosphoribosylamino)uracil reductase RibD
JI728_01965	10	9.66667	393.417	270.927	1.43522	0.0225615	0.0367963	bfd	WBB25103.1	bacterioferritin-associated ferredoxin
JI728_18830	1171.67	8274	441.957	1697.75	-1.43517	1.29e-17	8.01e-17	rluD	WBB24047.1	23S rRNA pseudouridine(1911/1915/1917) synthase RluD
JI728_21060	244	242	575.983	360.403	1.43123	2.57e-14	1.35e-13	JI728_21060	WBB24445.1	YgiW/YdeI family stress tolerance OB fold protein
JI728_13555	245.333	1784.33	74.1633	277.647	-1.43055	9.51e-20	6.49e-19	JI728_13555	WBB23147.1	sugar transporter
JI728_00650	225	1629.67	90.3733	343.52	-1.42976	1.09e-24	9.37e-24	JI728_00650	WBB24866.1	divergent polysaccharide deacetylase family protein
JI728_08145	48.6667	349	65.73	286.317	-1.42975	3.93e-12	1.8e-11	ybaK	WBB26185.1	Cys-tRNA(Pro)/Cys-tRNA(Cys) deacylase YbaK
JI728_14980	1	7.66667	30.7667	112.747	-1.42722	0.183111	0.238913	JI728_14980	WBB26872.1	hypothetical protein
JI728_09400	236	234.333	128.83	69.4	1.42689	1.87e-17	1.15e-16	JI728_09400	WBB26402.1	ABC transporter ATP-binding protein
JI728_00340	6	43.6667	2.38667	9.36667	-1.42558	0.00396681	0.00741166	JI728_00340	WBB24814.1	Rpn family recombination-promoting nuclease/putative transposase
JI728_17650	172.333	1224.67	70.6233	271.017	-1.42533	1.06e-18	6.91e-18	prmB	WBB23855.1	50S ribosomal protein L3 N(5)-glutamine methyltransferase
JI728_21995	567.333	561.667	89.8	45.98	1.42457	7.19e-24	5.96e-23	aaeB	WBB24614.1	p-hydroxybenzoic acid efflux pump subunit AaeB
JI728_05970	4.33333	31.3333	9.38667	44.4033	-1.42437	0.00424001	0.00787722	mutT	WBB25800.1	8-oxo-dGTP diphosphatase MutT
JI728_16635	39	279.333	15.8233	61.0633	-1.42432	1.71e-12	8e-12	dusC	WBB23668.1	tRNA dihydrouridine(16) synthase DusC
JI728_09945	313.333	312.667	149.927	79.83	1.42392	7.42e-16	4.23e-15	potI	WBB26504.1	putrescine ABC transporter permease PotI
JI728_02385	110.333	784.333	71.68	285.463	-1.42387	3.43e-14	1.78e-13	JI728_02385	WBB25176.1	DUF1481 domain-containing protein
JI728_20205	614	612.333	219.06	115.197	1.42171	4.33e-15	2.38e-14	JI728_20205	WBB24287.1	NADP(H)-dependent aldo-keto reductase
JI728_06200	48.6667	50.3333	134.173	81.2267	1.42141	6.26e-05	0.000149626	panD	WBB25842.1	aspartate 1-decarboxylase
JI728_10725	2.33333	17.3333	1.56667	6.32667	-1.42095	0.0603151	0.0894024	JI728_10725	WBB26644.1	N-acetylmannosamine-6-phosphate 2-epimerase
JI728_23215	5.66667	5.66667	12.01	6.96	1.41919	0.0288864	0.0459165	JI728_23215	WBB26952.1	conjugal transfer protein
JI728_20440	109	787.667	264.953	1189.56	-1.41746	5.67e-14	2.9e-13	gcvH	WBB24330.1	glycine cleavage system protein GcvH
JI728_03450	61	63.6667	570.743	365.383	1.41453	2.23e-06	6.26e-06	JI728_03450	WBB25364.1	DUF3811 domain-containing protein
JI728_05930	4556.67	4551.33	1027.7	533.043	1.41435	6.07e-25	5.25e-24	murC	WBB25793.1	UDP-N-acetylmuramate--L-alanine ligase
JI728_13690	173.333	1248.33	83.8	315.873	-1.41311	6.73e-19	4.43e-18	JI728_13690	WBB23173.1	dimethyl sulfoxide reductase anchor subunit family protein
JI728_20900	38.6667	275.333	137.89	651.33	-1.41235	7.99e-11	3.34e-10	hypA	WBB24415.1	hydrogenase maturation nickel metallochaperone HypA
JI728_17805	685.333	692	196.087	102.087	1.4119	2.25e-15	1.25e-14	JI728_17805	NP_461349.1	Nramp family divalent metal transporter
JI728_15265	22.3333	22.3333	1904.3	1303.17	1.41054	0.000548694	0.00117282	rpmF	WBB23437.1	50S ribosomal protein L32
JI728_18645	60.3333	61.3333	26.1733	13.8567	1.40763	4.95e-09	1.77e-08	JI728_18645	WBB24017.1	oxidoreductase
JI728_21720	125.333	130.333	801.833	522.323	1.40671	2.98e-09	1.09e-08	mlaB	WBB24561.1	lipid asymmetry maintenance protein MlaB
JI728_03650	4.33333	4.33333	17.8867	10.3367	1.40651	0.0404473	0.0623843	JI728_03650	WBB25401.1	hypothetical protein
JI728_12840	456.667	3217.33	91.57	335.44	-1.40547	8.34e-24	6.87e-23	JI728_12840	WBB23022.1	peptide ABC transporter substrate-binding protein
JI728_02290	796	792.667	2270.21	1478.48	1.40509	8.58e-16	4.87e-15	rplL	WBB25157.1	50S ribosomal protein L7/L12
JI728_06740	20.3333	140	2.78667	10.3633	-1.40301	1.58e-05	4.03e-05	JI728_06740	WBB25934.1	AAA family ATPase
JI728_20045	39.3333	277.667	6.97333	25.6433	-1.40238	2.59e-11	1.12e-10	fucI	WBB24259.1	L-fucose isomerase
JI728_19145	315.333	317.333	1020.58	675.843	1.40196	1.42e-09	5.31e-09	JI728_19145	WBB24098.1	YgaC family protein
JI728_16855	77	545	28.4767	104.993	-1.39987	2.82e-14	1.47e-13	JI728_16855	WBB23711.1	ABC transporter permease
JI728_22950	64	452.333	31.01	117.257	-1.39948	4.8e-08	1.58e-07	JI728_22950	WBB26976.1	replication initiation protein
JI728_22280	221.667	232.333	31.4067	16.14	1.39904	9.44e-10	3.62e-09	metE	WBB24662.1	5-methyltetrahydropteroyltriglutamate--homocysteine S-methyltransferase
JI728_13135	3.66667	3.66667	30.05	18.2633	1.39861	0.0722138	0.105101	JI728_13135	WBB23076.1	PTS sugar transporter subunit IIB
JI728_17705	6	42.3333	12.6167	58.5067	-1.39815	0.102535	0.143495	JI728_17705	WBB23864.1	GtrA family protein
JI728_09700	102.333	102.333	45.11	24.6233	1.39497	2.81e-09	1.03e-08	rhtA	WBB26458.1	threonine/homoserine exporter RhtA
JI728_12540	108.333	762.667	238.023	1045.46	-1.39318	8e-17	4.76e-16	yciA	WBB22965.1	acyl-CoA thioester hydrolase YciA
JI728_09395	544.333	556	184.347	98.6433	1.39264	1.3e-20	9.17e-20	JI728_09395	WBB26401.1	iron ABC transporter permease
JI728_20775	11790.3	12203.7	13211.8	7778.51	1.39262	5.09e-11	2.16e-10	ripB	WBB24393.1	(R)-specific enoyl-CoA hydratase RipB/Ich
JI728_05255	4.66667	4.66667	4.76667	2.65333	1.39255	0.0259481	0.0416091	sthA	WBB25676.1	fimbrial protein SthA
JI728_07970	2426	2437	433.633	227.167	1.39148	6.2e-22	4.68e-21	JI728_07970	WBB26152.1	SmdA family multidrug ABC transporter permease/ATP-binding protein
JI728_13725	1332.67	1406.33	892.383	498.307	1.38968	4.04e-10	1.6e-09	bioD	WBB23178.1	ATP-dependent dethiobiotin synthetase BioD
JI728_13675	630	671.667	81.06	42.3067	1.38529	1.52e-11	6.71e-11	JI728_13675	WBB23170.1	dimethyl sulfoxide reductase subunit A
JI728_06480	208	1467	56.97	204.97	-1.38521	1.03e-17	6.44e-17	tilS	WBB25890.1	tRNA lysidine(34) synthetase TilS
JI728_04925	9	63	2.66667	10.0367	-1.38482	1.76e-05	4.46e-05	JI728_04925	WP_000800831.1	restriction endonuclease
JI728_22935	84.3333	86.3333	614.86	424.937	1.38263	9.58e-12	4.26e-11	JI728_22935	WBB26973.1	type II toxin-antitoxin system RelE/ParE family toxin
JI728_02900	2.33333	2.33333	4.02667	2.1	1.38154	0.164138	0.217151	JI728_02900	WBB25268.1	phage virion morphogenesis protein
JI728_16495	140.333	144	73.99	40.96	1.37981	1.27e-16	7.5e-16	thiM	WBB23644.1	hydroxyethylthiazole kinase
JI728_12885	325	337	318.367	185.757	1.3798	4.73e-19	3.15e-18	smrA	WBB23030.1	DNA endonuclease SmrA
JI728_04655	54.6667	55.3333	67.9067	41.3333	1.37958	2.42e-07	7.48e-07	JI728_04655	WBB25583.1	GNAT family N-acetyltransferase
JI728_08340	39.3333	273	23.7267	91.5767	-1.37939	1.37e-09	5.15e-09	lpxH	WBB26220.1	UDP-2%2C3-diacylglucosamine diphosphatase
JI728_10390	796.667	5561.33	117.533	419.01	-1.379	2.74e-20	1.9e-19	rlmKL	WBB26583.1	bifunctional 23S rRNA (guanine(2069)-N(7))-methyltransferase RlmK/23S rRNA (guanine(2445)-N(2))-methyltransferase RlmL
JI728_19740	4	28.3333	3.84	14.04	-1.37754	0.00507401	0.00927694	JI728_19740	WBB24201.1	UbiX family flavin prenyltransferase
JI728_04010	4834.33	34646	1143.27	4131.14	-1.37705	1.87e-11	8.14e-11	aspA	WBB25464.1	aspartate ammonia-lyase
JI728_20945	41.3333	286.667	52.1	216.103	-1.37675	2.15e-10	8.68e-10	JI728_20945	WBB24424.1	TIGR00645 family protein
JI728_19150	170	178	737.697	492.65	1.37671	1.08e-09	4.11e-09	JI728_19150	NP_311560.2	DUF883 domain-containing protein
JI728_19760	9222	9695	3027.7	1624.04	1.37632	1.91e-10	7.75e-10	nlpD	WBB24205.1	murein hydrolase activator NlpD
JI728_04590	9.66667	66.3333	3.77667	14.4967	-1.37608	0.00159023	0.003176	pyrB	WBB25572.1	aspartate carbamoyltransferase
JI728_02115	1840.33	1885.67	4613.97	3007.07	1.37534	3.19e-12	1.46e-11	rplQ	WBB25133.1	50S ribosomal protein L17
JI728_11280	412	2863	372.55	1461.06	-1.37231	8.03e-17	4.78e-16	flhC	WBB26738.1	flagellar transcriptional regulator FlhC
JI728_20980	221.667	225.333	64.93	35.2567	1.372	1e-14	5.4e-14	metC	WBB24431.1	cystathionine beta-lyase
JI728_13700	10.6667	75.6667	7.14333	26.31	-1.37171	0.0026615	0.00510032	osmY	WBB23174.1	osmoprotectant ABC transporter permease OsmY
JI728_11600	6.66667	7	9.23	5.22667	1.37156	0.0332589	0.052243	JI728_11600	WBB22812.1	hypothetical protein
JI728_10560	204.667	1427.67	52.0033	185.147	-1.37036	3.04e-18	1.94e-17	JI728_10560	WBB26613.1	heavy metal sensor histidine kinase
JI728_15040	25.6667	181.333	108.893	481.99	-1.3694	6.71e-07	1.98e-06	JI728_15040	WBB23395.1	hypothetical protein
JI728_23695	40.6667	41.6667	48.0833	29.4767	1.36837	1.3e-06	3.76e-06	JI728_23695	WBB27033.1	CaiF/GrlA family transcriptional regulator
JI728_01950	1747	1787	2518.41	1565.67	1.36692	7.99e-09	2.81e-08	rpsG	WBB25100.1	30S ribosomal protein S7
JI728_06525	1526	1560	767.45	429.337	1.36487	1.2e-11	5.34e-11	metQ	WBB25899.1	methionine ABC transporter substrate-binding lipoprotein MetQ
JI728_20420	22.6667	24.3333	123.75	80.0767	1.36449	0.000466449	0.00100662	JI728_20420	WBB24326.1	ASCH domain-containing protein
JI728_03890	17	117	4.32333	15.5133	-1.36405	9.87e-08	3.17e-07	dcuB	WBB25444.1	anaerobic C4-dicarboxylate transporter DcuB
JI728_13120	2.66667	18.6667	4.61	19.69	-1.36295	0.0173043	0.0287729	JI728_13120	WBB23073.1	PTS sugar transporter subunit IIA
JI728_01450	1	7.33333	0.5	1.55333	-1.36231	0.220439	0.280641	JI728_01450	WBB25008.1	DMT family transporter
JI728_21255	469	503	584.63	352.717	1.3619	1.4e-08	4.81e-08	mug	WBB24481.1	G/U mismatch-specific DNA glycosylase
JI728_23795	2	2	57.0633	35.2733	1.36178	0.190525	0.246774	JI728_23795	NP_858152.1	IS66 family insertion sequence element accessory protein TnpB
JI728_04165	435	449.333	649.027	406.913	1.36159	2.04e-16	1.2e-15	tsaE	WBB25489.1	tRNA (adenosine(37)-N6)-threonylcarbamoyltransferase complex ATPase subunit type 1 TsaE
JI728_21900	1507.33	1529.33	2697.58	1736.85	1.36155	8.46e-08	2.73e-07	rplM	WBB24595.1	50S ribosomal protein L13
JI728_07615	11.3333	12	577.76	373.66	1.36094	0.00279926	0.00534746	JI728_07615	WBB26084.1	hypothetical protein
JI728_21310	66.3333	452.333	24.5567	89.9967	-1.36059	2.01e-10	8.15e-10	JI728_21310	NP_462137.1	Gfo/Idh/MocA family oxidoreductase
JI728_05925	5813	5990	1980.17	1085.48	1.35929	2.05e-21	1.52e-20	murG	WBB25792.1	undecaprenyldiphospho-muramoylpentapeptide beta-N-acetylglucosaminyltransferase
JI728_10130	207.333	1430.67	39.1067	137.73	-1.3591	3.43e-22	2.63e-21	cydC	WBB26535.1	cysteine/glutathione ABC transporter ATP-binding protein/permease CydC
JI728_18965	60.6667	415	8.53333	30.1	-1.35907	4.75e-13	2.3e-12	JI728_18965	NP_461620.1	type I secretion system permease/ATPase
JI728_06045	537.333	559.667	134.143	72.22	1.35871	1.79e-17	1.1e-16	aroP	WBB26790.1	aromatic amino acid transporter AroP
JI728_02005	600	598.333	4473	3203.46	1.35825	1.79e-06	5.1e-06	rpsS	WBB25111.1	30S ribosomal protein S19
JI728_09890	935.333	979.333	756.957	442.06	1.35697	1.76e-14	9.31e-14	JI728_09890	WBB26494.1	TetR/AcrR family transcriptional regulator
JI728_14235	1.66667	11.6667	36.5333	204.893	-1.35616	0.0676436	0.0990246	fumD	WBB23268.1	fumarate hydratase FumD
JI728_02065	1185	1220.33	3803.84	2586.75	1.35601	7.01e-11	2.94e-10	rplR	WBB25123.1	50S ribosomal protein L18
JI728_01975	2.66667	2.66667	4.09	2.47	1.35563	0.189485	0.245741	hopD	WBB25105.1	leader peptidase HopD
JI728_06360	266	1818	70.06	249.783	-1.35546	1.5e-19	1.02e-18	JI728_06360	NP_459217.1	MHS family MFS transporter
JI728_11245	1076	1154.67	1076.79	640.51	1.35467	1.22e-09	4.64e-09	JI728_11245	WBB26732.1	DJ-1/PfpI family protein
JI728_00955	69.6667	477.667	51.1833	191.243	-1.35324	1.82e-11	7.94e-11	JI728_00955	WBB24924.1	OmpA family lipoprotein
JI728_17255	397.333	2757.33	191.19	694.533	-1.35258	2.34e-18	1.5e-17	menB	WBB23783.1	1%2C4-dihydroxy-2-naphthoyl-CoA synthase
JI728_19955	291.667	2020.33	32.0433	111.383	-1.35196	2.83e-19	1.91e-18	barA	WBB24242.1	two-component sensor histidine kinase BarA
JI728_02260	2629	17725.7	779.317	2781.16	-1.35123	1.78e-18	1.15e-17	tuf	WBB25151.1	elongation factor Tu
JI728_13755	3.66667	25.3333	14.44	66.6267	-1.35093	0.0179906	0.029821	mdtI	WBB23182.1	multidrug/spermidine efflux SMR transporter subunit MdtI
JI728_06055	26918.7	27562.3	3002.24	1601.22	1.34996	1.45e-07	4.58e-07	aceE	WBB25816.1	pyruvate dehydrogenase (acetyl-transferring)%2C homodimeric type
JI728_05880	521.667	550.333	805.637	507.127	1.34987	1.68e-19	1.14e-18	mraZ	WBB25783.1	division/cell wall cluster transcriptional repressor MraZ
JI728_06050	2620	2720.67	1468.26	835.747	1.34833	8.31e-10	3.21e-09	pdhR	WBB25815.1	pyruvate dehydrogenase complex transcriptional repressor PdhR
JI728_10575	13	13.6667	15.95	9.41667	1.34803	0.000948038	0.00196051	JI728_10575	WBB26616.1	4-hydroxyphenylacetate 3-monooxygenase reductase subunit
JI728_17675	1504.67	1686	11607.6	7866.36	1.34766	2.71e-07	8.3e-07	JI728_17675	WBB23860.1	YfcZ/YiiS family protein
JI728_18480	551	561.667	629.757	388.633	1.34759	4.68e-05	0.000113793	hscB	WBB23988.1	co-chaperone HscB
JI728_15390	145.667	1001.33	44.2867	155.843	-1.34581	5.42e-16	3.12e-15	mdtH	WBB23460.1	multidrug efflux MFS transporter MdtH
JI728_10555	96.3333	668.667	22.37	78.05	-1.34434	5.38e-13	2.6e-12	JI728_10555	WBB26612.1	C69 family dipeptidase
JI728_06700	1.33333	9.33333	1.56333	5.82667	-1.34378	0.10653	0.148403	JI728_06700	WBB25927.1	DUF4339 domain-containing protein
JI728_21680	5575.33	5881.33	1696.68	934.327	1.34358	8.27e-18	5.19e-17	cgtA	WBB24553.1	Obg family GTPase CgtA
JI728_17635	150.667	997	75.6533	278.867	-1.34273	2.1e-14	1.11e-13	JI728_17635	WBB23852.1	sulfite exporter TauE/SafE family protein
JI728_20780	43255	46814.7	21396.8	12057.8	1.34225	4.89e-11	2.08e-10	ripC	WBB24394.1	itaconate degradation C-C-lyase RipC
JI728_02120	223	235.667	636.05	428.753	1.34185	3.2e-18	2.04e-17	JI728_02120	WBB25134.1	DUF1992 domain-containing protein
JI728_23220	67.3333	70.6667	11.7233	6.33667	1.34115	9.47e-07	2.76e-06	JI728_23220	WBB26953.1	type IV secretory system conjugative DNA transfer family protein
JI728_05235	4.66667	32.6667	1.84667	6.11667	-1.34109	0.0192034	0.0316589	JI728_05235	NP_463447.1	type 1 fimbrial protein
JI728_06785	11.3333	76.6667	33.52	145.873	-1.34056	3.75e-05	9.21e-05	JI728_06785	WBB25941.1	hypothetical protein
JI728_12405	41.6667	43	25.4833	14.9733	1.33678	0.00018523	0.000417723	narJ	WBB22947.1	nitrate reductase molybdenum cofactor assembly chaperone
JI728_10980	5.33333	5.66667	110.207	73.4667	1.33538	0.0693113	0.101327	yodD	WBB26833.1	YodD family peroxide/acid resistance protein
JI728_14305	1791	1921.33	679.833	379.84	1.33528	1.1e-17	6.87e-17	JI728_14305	WBB23279.1	L%2CD-transpeptidase family protein
JI728_16625	39	263.667	8.99	31.7467	-1.33493	1.99e-11	8.65e-11	mdtQ	WBB23667.1	multidrug resistance outer membrane protein MdtQ
JI728_15410	29	31.6667	423.823	290.953	1.33264	0.000452495	0.000978491	dinI	WBB23463.1	DNA damage-inducible protein I
JI728_01005	3061	3229	583.5	318.53	1.33249	3.12e-17	1.89e-16	eptB	WBB24932.1	kdo(2)-lipid A phosphoethanolamine 7''-transferase
JI728_04220	26294.7	27520.7	3233.07	1755.07	1.33165	3.34e-14	1.74e-13	rnr	WBB25500.1	ribonuclease R
JI728_01265	2165.67	2271	232.283	126.22	1.32994	5.47e-18	3.44e-17	rbbA	NP_312386.2	ribosome-associated ATPase/putative transporter RbbA
JI728_23065	19.6667	132.667	41.41	175.67	-1.32983	9.19e-06	2.41e-05	JI728_23065	WP_001374687.1	recombinase family protein
JI728_23390	158.667	167	59.6967	33.7033	1.32878	5.08e-13	2.46e-12	JI728_23390	WBB27066.1	conjugal transfer pilus assembly protein TraU
JI728_09465	76.6667	517	38.69	139.863	-1.32751	9.4e-15	5.08e-14	JI728_09465	WBB26415.1	pyridoxal phosphatase
JI728_16490	156.667	167	81.53	46.87	1.32689	1.26e-15	7.13e-15	thiD	WBB23643.1	bifunctional hydroxymethylpyrimidine kinase/phosphomethylpyrimidine kinase
JI728_01380	131	137	53.5867	30.65	1.3264	4.19e-10	1.65e-09	livH	WBB24994.1	high-affinity branched-chain amino acid ABC transporter permease LivH
JI728_07450	112.667	737.667	31.6433	109.133	-1.32236	7.58e-08	2.45e-07	JI728_07450	WBB26056.1	MFS transporter
JI728_18040	35.6667	238.667	45.4433	180.893	-1.32228	3e-07	9.16e-07	eutK	WBB23912.1	ethanolamine utilization microcompartment protein EutK
JI728_02745	26.6667	27.6667	10.1733	5.77333	1.32224	0.00198328	0.00389343	JI728_02745	WBB25238.1	TRAP transporter substrate-binding protein
JI728_15850	1.66667	11.3333	11.9233	58.0167	-1.32219	0.082016	0.11756	JI728_15850	WBB23529.1	energy-coupling factor ABC transporter substrate-binding protein
JI728_11975	335.333	2250.67	91.14	316.087	-1.32115	3.03e-20	2.09e-19	yebS	WBB22867.1	membrane integrity lipid transport subunit YebS
JI728_12970	31.3333	210	27.11	100.487	-1.32002	1.17e-08	4.07e-08	azoR	WBB23045.1	FMN-dependent NADH-azoreductase
JI728_17115	1.33333	9	12.7667	72.3567	-1.3196	0.105541	0.147315	yfaE	WBB23756.1	ferredoxin-like diferric-tyrosyl radical cofactor maintenance protein YfaE
JI728_00920	5	5.33333	37.9033	24.3	1.31915	0.0506145	0.0764331	JI728_00920	WBB24917.1	DUF1778 domain-containing protein
JI728_21630	1809.67	1920	716.26	407.207	1.31886	6.86e-16	3.93e-15	JI728_21630	WP_001083598.1	helix-turn-helix transcriptional regulator
JI728_07395	4.33333	28.6667	5.23	22.75	-1.31797	0.00780778	0.0138242	JI728_07395	WBB26046.1	hypothetical protein
JI728_02695	61.6667	416.333	19.2533	67.2967	-1.31772	5.89e-09	2.09e-08	fucO	WBB25228.1	lactaldehyde reductase
JI728_05935	2578.33	2733	1080.32	617.473	1.31676	2.79e-21	2.05e-20	JI728_05935	NP_459135.1	D-alanine--D-alanine ligase
JI728_10440	1235.33	1345.67	1529.76	954.313	1.3167	2.16e-17	1.32e-16	sulA	WBB26593.1	cell division inhibitor SulA
JI728_03345	68.6667	458	22.65	79.0833	-1.31263	4.52e-15	2.48e-14	trmA	WBB25350.1	tRNA (uridine(54)-C5)-methyltransferase TrmA
JI728_10710	1018.33	1061	530.37	310.273	1.31059	3.36e-13	1.64e-12	phoH	WBB26641.1	phosphate starvation-inducible protein PhoH
JI728_06355	89.3333	101.333	237.06	153.797	1.31038	2.24e-06	6.28e-06	JI728_06355	WBB25866.1	DUF3461 family protein
JI728_07980	8	8.66667	31.6967	20.7833	1.30937	0.0110994	0.0190813	glnK	WBB26154.1	P-II family nitrogen regulator
JI728_11740	32	34.6667	70.8133	47.3367	1.30919	7.95e-05	0.000187402	JI728_11740	WBB22835.1	phage minor tail protein G
JI728_00410	3.33333	22.3333	5.12667	21.9533	-1.30756	0.0312075	0.049275	JI728_00410	WP_004718333.1	DUF4942 domain-containing protein
JI728_22785	866.667	5744.67	215.407	738.883	-1.30744	1.31e-20	9.23e-20	glmU	WBB24737.1	bifunctional UDP-N-acetylglucosamine diphosphorylase/glucosamine-1-phosphate N-acetyltransferase GlmU
JI728_07170	9.33333	10	10.13	6.24333	1.30737	0.00790081	0.0139832	JI728_07170	WBB26008.1	KilA-N domain-containing protein
JI728_04235	326.667	343.667	208.4	124.337	1.3071	1.38e-07	4.37e-07	JI728_04235	WBB25503.1	PspA/IM30 family protein
JI728_06750	129.333	860	22.32	75.8	-1.30568	1.85e-09	6.85e-09	JI728_06750	WBB25936.1	hypothetical protein
JI728_02000	7700	7998.67	3745.15	2188.58	1.30531	6.48e-07	1.92e-06	rplB	WBB25110.1	50S ribosomal protein L2
JI728_07555	318.333	2089.33	104.98	365.013	-1.30423	3.53e-22	2.69e-21	yaiW	WBB26074.1	surface-exposed outer membrane lipoprotein YaiW
JI728_11750	961	1043	95.7333	52.7433	1.30339	1.49e-22	1.15e-21	JI728_11750	WBB26841.1	phage tail tape measure protein
JI728_17515	25	27	8.36333	4.7	1.30288	0.00188006	0.00370617	JI728_17515	WBB23830.1	alanine/ornithine racemase family PLP-dependent enzyme
JI728_13095	23	25	13.32	7.63667	1.30278	7.3e-05	0.000172706	JI728_13095	WBB23068.1	SDR family oxidoreductase
JI728_10495	242.333	261	131.237	77.1133	1.3026	5.49e-14	2.82e-13	JI728_10495	WBB26603.1	helix-turn-helix transcriptional regulator
JI728_13955	5	5.33333	81.53	56.58	1.30074	0.0410955	0.0632925	JI728_13955	WBB23218.1	DUF1656 domain-containing protein
JI728_02845	5.66667	6	2.58	1.53	1.30009	0.0309817	0.0489366	JI728_02845	WBB25257.1	GPO family capsid scaffolding protein
JI728_11795	33	216	4.64	15.5967	-1.29873	3.12e-09	1.14e-08	JI728_11795	WBB22843.1	prophage tail fiber N-terminal domain-containing protein
JI728_15660	10.3333	11	10.74	6.77	1.29765	0.0448167	0.0684298	JI728_15660	WBB23500.1	lipoprotein
JI728_05940	1228	1316.67	596.713	349.717	1.29734	5.99e-19	3.95e-18	ftsQ	WBB25794.1	cell division protein FtsQ
JI728_09785	313.667	340	134.187	77.5567	1.29369	7.8e-12	3.49e-11	gsiC	WBB26474.1	glutathione ABC transporter permease GsiC
JI728_18035	74.6667	491	26.4633	90.7467	-1.29267	1.94e-11	8.48e-11	eutR	WBB23911.1	HTH-type transcriptional regulator EutR
JI728_08210	1815.33	1976.67	228.623	127.447	1.29096	3.44e-22	2.64e-21	JI728_08210	WBB26197.1	ABC transporter permease
JI728_20905	110	708	141.073	556.607	-1.29089	2.81e-14	1.47e-13	hybE	WBB24416.1	hydrogenase-2 assembly chaperone
JI728_13900	150.667	921.333	95.4967	347.403	-1.28944	2.31e-05	5.82e-05	JI728_13900	WBB23207.1	electron transport complex subunit E
JI728_10895	9.66667	63.3333	9.66	35.9733	-1.28827	0.000560843	0.00119699	JI728_10895	WBB26672.1	sel1 repeat family protein
JI728_04950	13	14	68.5833	52.1967	1.28826	0.0038448	0.00720584	JI728_04950	WBB25625.1	BrnA antitoxin family protein
JI728_16430	5.33333	35	3.73667	13.4567	-1.28602	0.00438481	0.0081072	JI728_16430	WBB26885.1	DUF1266 domain-containing protein
JI728_13705	13.3333	86	5.60667	20.1533	-1.28516	1.23e-05	3.16e-05	osmX	WBB23175.1	osmoprotectant ABC transporter substrate-binding protein OsmX
JI728_15335	23.3333	25.6667	6.81	3.86333	1.28452	0.000358044	0.000782188	flgE	WBB23449.1	flagellar hook protein FlgE
JI728_08285	8	8.66667	2.07667	1.18	1.28281	0.0160627	0.0268446	JI728_08285	NP_459519.1	uracil/xanthine transporter
JI728_04415	74.6667	82	2263.12	1694.03	1.28166	2.11e-07	6.55e-07	JI728_04415	WBB25537.1	DUF1107 domain-containing protein
JI728_23010	588	655	333.783	198.197	1.28128	1.3e-15	7.36e-15	arsH	WBB26985.1	arsenical resistance protein ArsH
JI728_20485	3280	3588	936.393	535.423	1.28114	4.29e-15	2.36e-14	serA	WBB24338.1	phosphoglycerate dehydrogenase
JI728_02475	4631.67	5285.67	97117.6	71360.1	1.28084	9.64e-07	2.81e-06	JI728_02475	WBB25189.1	hypothetical protein
JI728_11465	124.333	136.333	56.7767	33.49	1.2806	1.85e-10	7.54e-10	JI728_11465	WBB22785.1	MurR/RpiR family transcriptional regulator
JI728_18450	6	39.3333	4.21333	15.2333	-1.27938	0.0042493	0.00789103	JI728_18450	WBB23982.1	DUF5066 family protein
JI728_01300	56.3333	360	38.7867	141.79	-1.27866	2.07e-09	7.66e-09	JI728_01300	WBB24980.1	7-cyano-7-deazaguanine/7-aminomethyl-7-deazaguanine transporter
JI728_16505	5	32.6667	1.68	6.16667	-1.27807	0.00589967	0.0106765	JI728_16505	WP_000825913.1	fimbrial protein
JI728_05385	3	19.6667	2.12333	7.35667	-1.27423	0.0327914	0.0515657	bcfB	WBB25701.1	fimbrial biogenesis chaperone BcfB
JI728_14900	643.333	4120.67	306.153	1060.98	-1.27326	8.51e-14	4.31e-13	JI728_14900	WBB23378.1	MerR family transcriptional regulator
JI728_03025	28.3333	182.667	10.1833	34.53	-1.27314	8.88e-08	2.86e-07	JI728_03025	WBB25291.1	ADP-ribosylglycohydrolase family protein
JI728_09445	81.6667	91.3333	97521.3	123222	1.27226	3.81e-07	1.15e-06	JI728_09445	WBB26411.1	AcrZ family multidrug efflux pump-associated protein
JI728_11640	22.6667	25	19.34	12.06	1.26959	0.00137729	0.00278068	JI728_11640	WBB22820.1	DUF1367 family protein
JI728_19430	3.66667	4	12.9967	8.80333	1.26849	0.147973	0.198478	JI728_19430	WBB24146.1	nitrous oxide-stimulated promoter family protein
JI728_21280	139.333	156.333	30.7033	17.5267	1.26809	2.8e-11	1.2e-10	JI728_21280	WBB24485.1	PAS domain-containing protein
JI728_10145	1225	1372	1615.68	1053.52	1.26794	3.44e-17	2.08e-16	lrp	WBB26538.1	leucine-responsive transcriptional regulator Lrp
JI728_12145	41.3333	45.3333	250.147	191.86	1.2663	1.27e-05	3.27e-05	JI728_12145	WBB22900.1	YcgL domain-containing protein
JI728_09160	1988.67	2234.33	476.327	273.71	1.26615	6.6e-16	3.78e-15	phrB	WBB26364.1	deoxyribodipyrimidine photo-lyase
JI728_10140	611.333	3937.33	244.42	828.153	-1.26593	6.72e-14	3.42e-13	trxB	WBB26537.1	thioredoxin-disulfide reductase
JI728_08115	103	665.667	41.16	139.927	-1.2658	6.24e-15	3.41e-14	hemH	WBB26180.1	ferrochelatase
JI728_17245	437.333	2840	110.327	366.8	-1.26575	1.4e-17	8.66e-17	menE	WBB23781.1	o-succinylbenzoate--CoA ligase
JI728_02095	837.667	907.667	2535.6	1848.09	1.26556	4.13e-10	1.63e-09	rpsM	WBB25129.1	30S ribosomal protein S13
JI728_16555	58.6667	380	35.89	127.167	-1.26538	6.59e-08	2.14e-07	yehT	WBB23653.1	two-component system response regulator BtsR
JI728_14420	62.6667	394.667	16.1133	55.2233	-1.26507	4.48e-10	1.76e-09	JI728_14420	NP_460318.1	FAD-dependent oxidoreductase
JI728_13570	35.3333	39.6667	89.0267	62.0433	1.26494	0.000716413	0.00150638	marA	WBB23150.1	MDR efflux pump AcrAB transcriptional activator MarA
JI728_03175	42	47.6667	30.9167	18.7133	1.26257	6.04e-05	0.00014488	JI728_03175	WBB25317.1	TIGR02117 family protein
JI728_01815	345	388.667	40.8067	23.3667	1.26107	5.48e-12	2.48e-11	nirB	WBB25075.1	NADPH-nitrite reductase large subunit
JI728_11485	390	449	122.093	70.66	1.26039	3.97e-08	1.32e-07	purT	WBB22789.1	formate-dependent phosphoribosylglycinamide formyltransferase
JI728_19895	13243	14852.3	3566.97	2064.55	1.2598	2.3e-15	1.28e-14	eno	WBB24231.1	phosphopyruvate hydratase
JI728_05890	196.667	217.333	554.853	403.81	1.25764	1.24e-08	4.28e-08	ftsL	WBB25785.1	cell division protein FtsL
JI728_07565	8	9	198.2	146.837	1.25651	0.0234014	0.0379771	JI728_07565	WBB26076.1	DUF2754 family protein
JI728_12855	22.6667	145	10.54	35.8567	-1.25639	3.47e-08	1.16e-07	JI728_12855	WBB23024.1	aldo/keto reductase
JI728_01995	1384	1485.33	7341.47	5605.54	1.25481	1.85e-06	5.25e-06	rplW	WBB25109.1	50S ribosomal protein L23
JI728_20890	722.667	819.333	256.063	150.89	1.2531	2.88e-16	1.67e-15	JI728_20890	WBB24413.1	ABC transporter substrate-binding protein
JI728_23210	3.66667	4	19.6467	14.68	1.25309	0.120796	0.165943	JI728_23210	WBB26951.1	conjugal transfer protein
JI728_18970	18.6667	116.333	5.46	18.7567	-1.25039	6.66e-05	0.000158601	JI728_18970	WBB26906.1	HlyD family efflux transporter periplasmic adaptor subunit
JI728_09620	36	232	12.3067	39.97	-1.24762	1.51e-07	4.76e-07	JI728_09620	WBB26442.1	ABC transporter permease
JI728_16310	4.66667	5	4.17333	2.92	1.24729	0.0831435	0.118976	wcaF	WBB23613.1	colanic acid biosynthesis acetyltransferase WcaF
JI728_02045	2210.33	2422	2291.84	1499.05	1.24692	7.08e-08	2.3e-07	rplE	WBB25119.1	50S ribosomal protein L5
JI728_00635	604.667	3806.33	177.107	587.427	-1.2463	2.07e-17	1.26e-16	kbl	WBB24863.1	glycine C-acetyltransferase
JI728_04915	89	571	23.71	77.95	-1.24486	1.39e-11	6.12e-11	JI728_04915	WBB25621.1	type I restriction-modification protein specificity subunit
JI728_01860	464	515	966.867	688.02	1.24453	2.67e-12	1.24e-11	JI728_01860	WBB25083.1	OsmC family protein
JI728_06820	19.6667	22	12.4067	7.72	1.24453	0.000964612	0.00198995	JI728_06820	WP_076611456.1	IS481 family transposase
JI728_07930	2674.33	16744.3	447.367	1457.49	-1.24397	5.94e-19	3.92e-18	ppiD	WBB26144.1	peptidylprolyl isomerase
JI728_19950	904.667	5684	240.003	789.963	-1.24386	1.4e-18	9.06e-18	rlmD	WBB24241.1	23S rRNA (uracil(1939)-C(5))-methyltransferase RlmD
JI728_03330	895	5664	219.643	715.773	-1.2432	1.6e-09	5.95e-09	sthA	WBB25347.1	Si-specific NAD(P)(+) transhydrogenase
JI728_09300	271.667	1693	145.65	497.133	-1.24264	2.23e-10	9.01e-10	cpoB	WBB26387.1	cell division protein CpoB
JI728_17945	76.3333	87	20.83	12.1233	1.24179	4.52e-08	1.49e-07	ptsJ	WBB23897.1	transcriptional regulator PtsJ
JI728_10500	44.3333	50.3333	328.817	245.357	1.24051	4.47e-07	1.34e-06	yccX	WBB26604.1	acylphosphatase
JI728_04170	1918.67	2156	495.047	292.28	1.23607	1.71e-19	1.16e-18	amiB	WBB25490.1	N-acetylmuramoyl-L-alanine amidase AmiB
JI728_06710	5.33333	6	8.51	5.62333	1.23555	0.0617054	0.0912726	JI728_06710	WBB25929.1	hypothetical protein
JI728_05105	213.333	1364.33	175.6	616.4	-1.23491	2.48e-13	1.22e-12	osmY	WBB25651.1	molecular chaperone OsmY
JI728_07440	6.33333	7	8.83667	6.13333	1.23456	0.078873	0.113744	golS	WBB26054.1	Au(I) sensor transcriptional regulator GolS
JI728_13905	151.667	931.333	117.053	411.35	-1.23425	1.02e-07	3.28e-07	nth	WBB23208.1	endonuclease III
JI728_06875	373.333	426	212.373	130.16	1.23424	1.07e-14	5.72e-14	JI728_06875	WBB25955.1	amidohydrolase
JI728_14610	64	400.667	30.2967	103.497	-1.23405	5.08e-10	1.99e-09	chbR	WBB23330.1	transcriptional regulator ChbR
JI728_13880	294	1838	269.523	964.24	-1.23306	2.22e-14	1.17e-13	rsxB	WBB23203.1	electron transport complex subunit RsxB
JI728_19085	160.333	179	43.6767	25.9267	1.23297	2.4e-08	8.12e-08	lhgO	NP_461716.1	L-2-hydroxyglutarate oxidase
JI728_08010	62.3333	390.333	13.0633	42.7633	-1.23168	1.25e-10	5.14e-10	JI728_08010	WBB26159.1	EAL domain-containing protein
JI728_20570	29.6667	184.667	11.7767	39.56	-1.23079	1.78e-08	6.11e-08	JI728_20570	WBB24355.1	alpha/beta hydrolase
JI728_16375	310	1942	30.6933	98.0267	-1.22971	2.21e-13	1.09e-12	JI728_16375	WBB23625.1	MASE1 domain-containing protein
JI728_07255	35.6667	41	232.217	171.967	1.22927	1.47e-05	3.77e-05	JI728_07255	WBB26025.1	hypothetical protein
JI728_07605	256	300	416.277	281.467	1.22778	2.48e-08	8.38e-08	JI728_07605	WBB26082.1	YaiI/YqxD family protein
JI728_00390	223.667	252.667	22.8833	13.39	1.22676	3.77e-13	1.84e-12	misL	WBB24823.1	intestinal colonization autotransporter adhesin MisL
JI728_02850	6.33333	7.33333	2.39	1.32	1.22423	0.0313896	0.0495258	JI728_02850	WBB25258.1	phage major capsid protein%2C P2 family
JI728_05160	147.667	934.333	55.4467	181.253	-1.22381	7.62e-15	4.14e-14	lplA	WBB25660.1	lipoate--protein ligase LplA
JI728_22105	21.6667	136	9.81333	32.4067	-1.21799	5.61e-07	1.67e-06	yhdJ	WBB24635.1	adenine-specific DNA-methyltransferase
JI728_23475	38.3333	45.3333	103	73.14	1.21793	0.000631429	0.00133759	traM	WBB27082.1	relaxosome protein TraM
JI728_08470	31.3333	37.3333	15.7333	9.33667	1.21727	0.000226687	0.000507988	JI728_08470	WBB26242.1	AraC family transcriptional regulator
JI728_16755	12	74.3333	2.99333	9.98	-1.21724	0.000313429	0.000690029	JI728_16755	WBB23692.1	MFS transporter
JI728_08635	1060.67	1207	321.293	194.087	1.21678	1.1e-09	4.2e-09	JI728_08635	WBB26272.1	pyridoxal phosphate-dependent aminotransferase
JI728_10595	58.6667	66.3333	13.18	7.89667	1.21537	1.81e-05	4.6e-05	hpaE	WBB26619.1	5-carboxymethyl-2-hydroxymuconate semialdehyde dehydrogenase
JI728_20025	59.6667	383	36.4467	119.397	-1.21528	5.4e-07	1.61e-06	xni	WBB24255.1	flap endonuclease Xni
JI728_04750	83.6667	97.6667	27.0033	16.1633	1.2134	4.21e-07	1.27e-06	JI728_04750	WP_012477168.1	IS3 family transposase
JI728_11550	10	11.6667	19.8867	13.2667	1.2124	0.0128211	0.0218035	JI728_11550	WBB22802.1	hypothetical protein
JI728_12410	48	53	30.56	19.9633	1.20813	0.00523223	0.00954165	narI	WBB22948.1	respiratory nitrate reductase subunit gamma
JI728_17425	150.333	178.667	63.11	38.1833	1.20774	1.19e-07	3.81e-07	JI728_17425	WBB23814.1	transketolase family protein
JI728_06260	597	680.667	316.267	197.06	1.20687	1.21e-11	5.37e-11	fhuC	WBB25853.1	Fe3+-hydroxamate ABC transporter ATP-binding protein FhuC
JI728_08065	322.667	378.667	134.997	82.8067	1.2066	1.01e-13	5.09e-13	JI728_08065	WBB26170.1	Rpn family recombination-promoting nuclease/putative transposase
JI728_04310	60	381.667	45.9633	154.893	-1.20601	1.99e-06	5.65e-06	ulaD	WBB25518.1	3-keto-L-gulonate-6-phosphate decarboxylase UlaD
JI728_14375	2.66667	16.6667	0.74	2.50667	-1.20456	0.0531676	0.0799766	JI728_14375	WBB23292.1	MFS transporter
JI728_15435	19.6667	22.6667	18.64	12.35	1.20419	0.00266823	0.00510981	JI728_15435	WBB26876.1	YceI family protein
JI728_00425	8	9	25.4367	20.2433	1.20386	0.0377898	0.058861	JI728_00425	NP_462651.1	hypothetical protein
JI728_23140	59.3333	70.3333	46.9767	29.8	1.20328	0.00010019	0.000232593	JI728_23140	WP_076612230.1	IS1-like element IS1B family transposase
JI728_12900	99	620.667	25.2333	79.6067	-1.20323	9.04e-10	3.47e-09	dbpA	WBB23032.1	ATP-dependent RNA helicase DbpA
JI728_10105	80.6667	92.6667	36.9667	23.1	1.20301	8.02e-06	2.12e-05	JI728_10105	NP_459927.1	pirin family protein
JI728_03300	2143.33	2474.67	243.863	143.953	1.20211	5.9e-14	3.02e-13	ppc	WBB25341.1	phosphoenolpyruvate carboxylase
JI728_21330	17	105.667	44.5633	168.38	-1.20089	8.46e-05	0.000198389	mzrA	WBB24493.1	EnvZ/OmpR regulon moderator MzrA
JI728_07345	1.33333	8.66667	3.70333	12.2433	-1.20051	0.269886	0.332991	JI728_07345	WBB26039.1	outer membrane protein
JI728_08540	9.66667	11	6.11	3.93333	1.19845	0.0305465	0.048303	entD	WBB26256.1	enterobactin synthase subunit EntD
JI728_17295	74.3333	457.333	13.3133	41.92	-1.19688	3.81e-13	1.86e-12	JI728_17295	WBB23790.1	VWA domain-containing protein
JI728_21505	229.333	1387	210.503	739.557	-1.19676	8.47e-17	5.03e-16	yraP	WBB24524.1	divisome-associated lipoprotein YraP
JI728_02305	18.6667	114.667	81.3067	332.473	-1.19431	5.74e-05	0.000138228	JI728_02305	WBB25160.1	hypothetical protein
JI728_12685	126	145	636.617	507.1	1.19317	1.02e-08	3.56e-08	JI728_12685	WBB22993.1	LapA family protein
JI728_21075	66.3333	399	58.4833	207.14	-1.19237	1.36e-09	5.1e-09	JI728_21075	WBB24448.1	NAD(P)H-dependent oxidoreductase
JI728_16460	123.667	757.667	54.77	177.44	-1.19209	4.83e-14	2.5e-13	yegS	WBB23637.1	lipid kinase YegS
JI728_13485	67	400	39.53	131.18	-1.19207	2.93e-05	7.3e-05	cybH	WBB23134.1	Ni/Fe-hydrogenase%2C b-type cytochrome subunit
JI728_00640	472	2890	172.46	554.373	-1.19162	2.68e-18	1.71e-17	tdh	WBB24864.1	L-threonine 3-dehydrogenase
JI728_21210	253.667	1518.33	123.887	410.81	-1.19129	6.77e-14	3.44e-13	bacA	WBB24474.1	undecaprenyl-diphosphate phosphatase
JI728_23550	3	3.33333	1.94667	1.28667	1.19008	0.272952	0.336354	JI728_23550	WBB27091.1	DNA methylase
JI728_05830	2.66667	3	19.58	16.3033	1.18975	0.191224	0.247528	JI728_05830	WBB25777.1	hypothetical protein
JI728_12920	11	68	18.9433	71.1333	-1.1897	0.00141629	0.00285401	uspF	WBB23035.1	universal stress protein UspF
JI728_21205	438.667	2674.33	123.35	392.303	-1.1896	2.33e-15	1.3e-14	JI728_21205	WBB24473.1	multifunctional CCA addition/repair protein
JI728_00035	1	6.33333	0.25	0.9	-1.18933	0.199754	0.25724	JI728_00035	NP_462732.1	MFS transporter
JI728_14345	64.3333	76.6667	3349.79	2613.31	1.18833	3.16e-07	9.65e-07	JI728_14345	WBB23287.1	YdiH family protein
JI728_07580	99.6667	608	29.0967	92.3533	-1.18804	5e-14	2.58e-13	JI728_07580	NP_459377.1	multidrug efflux MFS transporter
JI728_23260	310.667	361.667	33.9033	20.16	1.18803	2.88e-08	9.71e-08	JI728_23260	WBB26961.1	VirB3 family type IV secretion system protein
JI728_03350	191	1154.67	32.54	102.3	-1.18803	1.73e-17	1.07e-16	btuB	WBB25351.1	TonB-dependent vitamin B12 receptor BtuB
JI728_15035	89.6667	564.333	67.5933	222.323	-1.18802	1.43e-07	4.53e-07	rluE	WBB23394.1	23S rRNA pseudouridine(2457) synthase RluE
JI728_05620	77.3333	93	173.683	125.353	1.18787	0.00432296	0.00800688	caiF	WBB25740.1	carnitine metabolism transcriptional regulator CaiF
JI728_10830	19	116	6.34	20.39	-1.18767	1.75e-05	4.45e-05	tssG	WBB26662.1	type VI secretion system baseplate subunit TssG
JI728_00315	16.6667	102	22.0333	79.9367	-1.18738	0.000953405	0.00196778	JI728_00315	WBB24809.1	PTS system mannose/fructose/N-acetylgalactosamine-transporter subunit IIB
JI728_15080	40	248.333	10.2467	32.5567	-1.18697	1.87e-05	4.74e-05	JI728_15080	WBB23402.1	hypothetical protein
JI728_02055	2276	2606.67	5228.98	3901.58	1.18692	3.21e-09	1.16e-08	rpsH	WBB25121.1	30S ribosomal protein S8
JI728_03185	175.333	209	835.91	638.35	1.18674	1.63e-10	6.68e-10	metJ	WBB25319.1	met regulon transcriptional regulator MetJ
JI728_15580	468.333	550.667	245.937	155.927	1.18631	6.37e-12	2.87e-11	mtfA	WBB23489.1	DgsA anti-repressor MtfA
JI728_14385	6	36.6667	2.72333	9.04667	-1.18515	0.00894963	0.0156895	ydiB	WBB23294.1	quinate/shikimate dehydrogenase
JI728_22020	902.333	5433.33	68.8033	211.657	-1.18511	2.96e-15	1.64e-14	yhdP	WBB24619.1	AsmA2 domain-containing protein YhdP
JI728_01360	535.667	619.667	173.083	107.2	1.18438	1.96e-12	9.1e-12	livJ	WBB24990.1	branched chain amino acid ABC transporter substrate-binding protein LivJ
JI728_10255	141.333	165	988.45	787.857	1.1843	6.91e-09	2.44e-08	ihfB	WBB26557.1	integration host factor subunit beta
JI728_20875	538.667	3238.67	90.9933	284.703	-1.18401	5.68e-17	3.4e-16	gss	WBB24411.1	bifunctional glutathionylspermidine amidase/synthase
JI728_03675	8.33333	47	1.86667	6.04667	-1.18263	0.106102	0.147856	JI728_03675	WBB25406.1	MotA/TolQ/ExbB proton channel family protein
JI728_06725	6.66667	8	3.20333	1.89667	1.1814	0.0431879	0.0662038	JI728_06725	WBB25932.1	GTPase family protein
JI728_17235	6.33333	39.3333	18.44	65.2833	-1.18131	0.00734394	0.0130518	arnF	WBB23779.1	4-amino-4-deoxy-L-arabinose-phosphoundecaprenol flippase subunit ArnF
JI728_05115	140	857	48.36	153.493	-1.18079	6.74e-14	3.43e-13	JI728_05115	WBB26782.1	patatin family protein
JI728_09920	276.333	1679	120.51	389.44	-1.18065	2.51e-17	1.53e-16	rimK	WBB26500.1	30S ribosomal protein S6--L-glutamate ligase
JI728_21715	26.3333	30.6667	286.657	236.63	1.18033	0.000131991	0.000302626	ibaG	WBB24560.1	BolA family iron metabolism protein IbaG
JI728_00980	28.6667	33.3333	31.7967	22.0533	1.18025	0.000480889	0.00103569	lpfA	WBB24929.1	long polar fimbria major subunit LpfA
JI728_00895	5.66667	34.6667	31.3467	126.173	-1.17943	0.0141109	0.023807	JI728_00895	WBB24913.1	YsaB family lipoprotein
JI728_04320	120	738	81.39	270.52	-1.17943	1.72e-07	5.4e-07	JI728_04320	WBB25520.1	L-ribulose-5-phosphate 4-epimerase
JI728_16010	3.33333	20.3333	3.26333	11.7633	-1.17862	0.0321854	0.0506688	pduT	WBB23558.1	propanediol utilization microcompartment protein PduT
JI728_08830	43.3333	52.3333	205.477	158.22	1.17814	0.00398839	0.00744547	rsfS	WBB26307.1	ribosome silencing factor
JI728_20235	150.333	172.333	40.0667	24.8233	1.17716	4.12e-06	1.12e-05	lysA	WBB24292.1	diaminopimelate decarboxylase
JI728_08125	136.333	836.667	36.86	114.64	-1.17479	5.62e-13	2.71e-12	gsk	WBB26181.1	inosine/guanosine kinase
JI728_10005	86.6667	521.667	369.66	1481.45	-1.17475	1.32e-10	5.4e-10	JI728_10005	NP_459907.1	heavy metal-binding domain-containing protein
JI728_23525	2.66667	16	4.23667	17.1833	-1.17463	0.254231	0.316396	JI728_23525	WBB27086.1	DUF1380 family protein
JI728_06430	1299.67	7650.33	465.497	1480.89	-1.17418	1.4e-13	7.03e-13	lpxD	WBB25880.1	UDP-3-O-(3-hydroxymyristoyl)glucosamine N-acyltransferase
JI728_01560	5.66667	34.3333	6.11667	20.8667	-1.17361	0.00633967	0.0113954	JI728_01560	WBB25026.1	hypothetical protein
JI728_04350	29	175.667	12.0767	38.9767	-1.17282	9.48e-06	2.48e-05	JI728_04350	WBB25525.1	DMT family transporter
JI728_13930	107.333	651.333	79.2633	262.79	-1.17223	1.68e-14	8.93e-14	pdxH	WBB23213.1	pyridoxamine 5'-phosphate oxidase
JI728_15015	1.33333	8.33333	19.4667	81.19	-1.17207	0.181789	0.237333	msgA	WBB23390.1	virulence protein MsgA
JI728_06025	1394.67	1649.67	1355.19	920.383	1.17038	6.2e-17	3.71e-16	ampD	WBB25811.1	1%2C6-anhydro-N-acetylmuramyl-L-alanine amidase AmpD
JI728_16540	37.6667	45	59.4233	41.69	1.17014	5.54e-06	1.49e-05	JI728_16540	WBB23650.1	YehR family lipoprotein
JI728_05910	2674.67	3137.33	897.73	559.627	1.16977	1.32e-14	7.06e-14	mraY	WBB25789.1	phospho-N-acetylmuramoyl-pentapeptide-transferase
JI728_21705	12.3333	14.6667	83.2667	64.0767	1.16835	0.00988674	0.0171908	sfsB	WBB24558.1	DNA-binding transcriptional regulator SfsB
JI728_23440	25.6667	157	6.26667	19.1267	-1.16792	2.06e-06	5.83e-06	JI728_23440	WBB27075.1	conjugal transfer protein TraB
JI728_04180	3313.67	3838.33	1309.28	829.223	1.16703	3.69e-12	1.69e-11	miaA	WBB25492.1	tRNA (adenosine(37)-N6)-dimethylallyltransferase MiaA
JI728_00700	104.667	626.667	38.77	123.49	-1.16701	3.07e-10	1.23e-09	JI728_00700	WBB24875.1	LacI family DNA-binding transcriptional regulator
JI728_13550	107.333	129.667	51.05	32.0067	1.16671	1.27e-08	4.38e-08	JI728_13550	WBB23146.1	LysR family transcriptional regulator
JI728_03425	1742	2094.67	351.867	215.633	1.16634	1.35e-15	7.58e-15	JI728_03425	WBB25359.1	Na/Pi cotransporter family protein
JI728_08450	16	77	41.3267	176.487	-1.16346	0.359059	0.427977	JI728_08450	WBB26240.1	GtrA family protein
JI728_09625	124.667	766.333	41.0433	127.223	-1.16145	3.02e-09	1.1e-08	JI728_09625	WBB26443.1	ABC transporter permease
JI728_23675	21.6667	26.3333	42.12	29.64	1.16106	0.000770911	0.00161136	tnpA	WBB27029.1	IS200/IS605 family transposase
JI728_09910	6.66667	40.6667	49.27	177.38	-1.16056	0.0055802	0.0101328	JI728_09910	WBB26498.1	YbjC family protein
JI728_14555	658.667	794.667	276.153	175.42	1.15928	5.35e-14	2.75e-13	pfkB	WBB23320.1	6-phosphofructokinase II
JI728_04375	33.6667	200.667	8.21667	25.45	-1.15858	1.07e-07	3.42e-07	JI728_04375	WBB25530.1	hypothetical protein
JI728_03795	82	483.333	21.1233	66.09	-1.15757	1.53e-09	5.7e-09	gltP	WBB25428.1	glutamate/aspartate:proton symporter GltP
JI728_13390	814.333	996	1494.67	1088.31	1.1568	4.79e-10	1.88e-09	JI728_13390	WBB23121.1	OsmC family protein
JI728_15625	16.6667	99.6667	7.45333	23.91	-1.15673	0.00321432	0.00608743	JI728_15625	WBB23494.1	TIR domain-containing protein
JI728_17740	121.333	726	33.8367	105.323	-1.15612	7.6e-13	3.64e-12	pgtA	WBB26894.1	two-component system response regulator PgtA
JI728_16845	111	662	19.4367	59.9233	-1.15587	1.16e-13	5.84e-13	JI728_16845	WBB23709.1	ABC transporter substrate-binding protein
JI728_15050	1051	6257	343.36	1074.84	-1.15581	1.18e-12	5.54e-12	mnmA	WBB23397.1	tRNA 2-thiouridine(34) synthase MnmA
JI728_13560	274.667	1619	191.187	634.32	-1.15556	6.88e-12	3.09e-11	JI728_13560	WBB23148.1	MarC family NAAT transporter
JI728_09580	1904.33	2316.33	1242.07	814.867	1.15546	1.68e-12	7.86e-12	JI728_09580	WBB26436.1	Bax inhibitor-1/YccA family protein
JI728_07800	47.6667	56.6667	24.56	16.06	1.15519	6.65e-06	1.77e-05	phnV	WBB26120.1	2-aminoethylphosphonate ABC transport system%2C membrane component PhnV
JI728_05915	3231.33	3901	851.89	530.677	1.15216	2.82e-14	1.47e-13	murD	WBB25790.1	UDP-N-acetylmuramoyl-L-alanine--D-glutamate ligase
JI728_16500	19	22.6667	91.36	74.1967	1.15213	0.000881838	0.00182982	rcnB	WBB23645.1	Ni(II)/Co(II) efflux transporter accessory subunit RcnB
JI728_12085	33.6667	197	30.1867	103.63	-1.14949	1.87e-05	4.74e-05	JI728_12085	WBB22888.1	CoA pyrophosphatase
JI728_00830	3.33333	20	1.41333	4.43	-1.14803	0.0392871	0.060948	JI728_00830	WBB24900.1	DUF4862 family protein
JI728_15305	28.3333	169.333	5.67	17	-1.14448	1.19e-06	3.45e-06	flgK	NP_460154.1	flagellar hook-associated protein FlgK
JI728_08845	88.6667	525.667	69.2567	225.06	-1.14434	3.24e-09	1.17e-08	nadD	WBB26310.1	nicotinate-nucleotide adenylyltransferase
JI728_14300	99.3333	126	1513.88	1198.79	1.14392	0.000127119	0.000291928	JI728_14300	WBB26860.1	major outer membrane lipoprotein
JI728_16470	66	80	18.22	11.3967	1.14324	4.28e-07	1.29e-06	JI728_16470	WBB23639.1	MFS transporter
JI728_19995	29.6667	36.6667	132.98	101.847	1.14323	0.00452214	0.00834675	JI728_19995	WBB24249.1	YqcC family protein
JI728_23435	2	12	1.55333	5.78667	-1.14281	0.0965559	0.136246	JI728_23435	WBB27074.1	conjugal transfer protein TraP
JI728_17895	8.33333	10	182.457	150.097	1.14277	0.0228702	0.0372427	JI728_17895	WBB23887.1	DUF3820 family protein
JI728_02080	19811.3	23417.7	34412.4	25703.6	1.14257	1.61e-11	7.07e-11	rplO	WBB25126.1	50S ribosomal protein L15
JI728_00705	8	47.6667	12.1233	41.43	-1.14246	0.00599017	0.0108173	trmL	WBB24876.1	tRNA (uridine(34)/cytosine(34)/5-carboxymethylaminomethyluridine(34)-2'-O)-methyltransferase TrmL
JI728_06185	1	6.33333	1.4	3.81667	-1.14235	0.320074	0.387693	JI728_06185	WBB25839.1	fimbrial protein
JI728_01660	3924.33	4792.67	528.89	325.32	1.14228	3.44e-09	1.24e-08	feoB	WBB25044.1	Fe(2+) transporter permease subunit FeoB
JI728_07065	1141	1400.33	395.263	250.29	1.14195	2.59e-10	1.04e-09	JI728_07065	WBB25988.1	hypothetical protein
JI728_04000	178.333	216.667	607.4	474.953	1.14187	6.02e-10	2.34e-09	cutA	WBB25462.1	divalent cation tolerance protein CutA
JI728_02620	6.33333	7.66667	32.7133	25.3967	1.14126	0.0640921	0.0943117	JI728_02620	WBB25214.1	type II toxin-antitoxin system HigB family toxin
JI728_19880	11.6667	68.3333	31.7967	128.3	-1.14123	0.00154926	0.00310435	queD	WBB24228.1	6-carboxytetrahydropterin synthase QueD
JI728_22340	3.66667	4.33333	9.49	7.18	1.14072	0.170507	0.224462	JI728_22340	WBB26924.1	hypothetical protein
JI728_20160	22.6667	27.3333	22.11	15.3133	1.14048	0.000332862	0.000729419	JI728_20160	WBB24279.1	prepilin peptidase-dependent protein
JI728_02310	1.33333	8	4.66667	18.92	-1.13919	0.187181	0.243329	JI728_02310	WBB25161.1	cytoplasmic protein
JI728_23185	13.6667	16.6667	13.33	9.01667	1.13913	0.0243558	0.0392567	JI728_23185	WBB26946.1	DNA topoisomerase III
JI728_02015	11190.3	12920.3	6969.41	4675.93	1.13838	7.39e-06	1.96e-05	rpsC	WBB25113.1	30S ribosomal protein S3
JI728_09780	451.333	548.333	97.82	61.15	1.13786	5.47e-12	2.48e-11	gsiB	WBB26473.1	glutathione ABC transporter substrate-binding protein GsiB
JI728_02325	183	221	57.6867	36.8367	1.13552	3.84e-07	1.16e-06	thiH	WBB25164.1	2-iminoacetate synthase ThiH
JI728_13045	792	961	256.08	163.253	1.13545	9.95e-15	5.36e-14	JI728_13045	WBB23060.1	S-(hydroxymethyl)glutathione dehydrogenase/class III alcohol dehydrogenase
JI728_04690	6.33333	37.6667	2.39333	7.46	-1.13432	0.0112014	0.019217	JI728_04690	WBB25589.1	LacI family DNA-binding transcriptional regulator
JI728_21115	2030.67	2478	1437.41	965.06	1.13324	8.14e-15	4.42e-14	JI728_21115	WBB24456.1	DUF1190 family protein
JI728_19090	117.333	143.667	27.43	17.26	1.1329	5.23e-06	1.4e-05	gabD	WBB24089.1	NADP-dependent succinate-semialdehyde dehydrogenase
JI728_13070	276	1612.33	53.9967	163.16	-1.13216	8.1e-16	4.61e-15	JI728_13070	WBB23065.1	glucan biosynthesis protein
JI728_05380	4.66667	27.6667	5.14333	16.8133	-1.13185	0.0153159	0.0257075	JI728_05380	WBB25700.1	fimbrial protein BcfA
JI728_21850	42	247.333	60.8267	215.283	-1.13144	2.44e-06	6.8e-06	JI728_21850	WBB24586.1	YhcH/YjgK/YiaL family protein
JI728_20535	10.3333	60.6667	9.34	31.5567	-1.12971	0.00257852	0.00495466	JI728_20535	WBB24348.1	ECF transporter S component
JI728_04505	32	38.6667	23.55	16.2333	1.12891	9.76e-05	0.00022717	JI728_04505	WBB25555.1	DUF4310 family protein
JI728_05260	15	87	10.05	33.5667	-1.12876	0.000574824	0.00122438	JI728_05260	WBB25677.1	helix-turn-helix domain-containing protein
JI728_13255	57	69.6667	67.26	47.8933	1.12715	3.15e-08	1.06e-07	mddA	WBB23096.1	L-methionine sulfoximine/L-methionine sulfone acetyltransferase
JI728_03565	631.333	3677	79	236	-1.12661	9.48e-15	5.11e-14	plsB	WBB25385.1	glycerol-3-phosphate 1-O-acyltransferase PlsB
JI728_01475	263	324.333	175.06	117.34	1.12605	2.84e-07	8.68e-07	JI728_01475	WBB25013.1	pirin family protein
JI728_19755	17206	20414.7	6405.5	4153.99	1.1247	1.03e-08	3.6e-08	rpoS	WBB24204.1	RNA polymerase sigma factor RpoS
JI728_20515	3259.33	4046.33	1125.29	723.633	1.12313	3.77e-10	1.49e-09	fbaA	WBB24344.1	class II fructose-bisphosphate aldolase
JI728_21950	4	24	1.99	5.68	-1.12264	0.0720495	0.104898	ttdA	WBB24605.1	L(+)-tartrate dehydratase subunit alpha
JI728_03355	173.667	1023	84.6533	261.58	-1.12184	1.39e-10	5.69e-10	murI	WBB25352.1	glutamate racemase
JI728_04485	3.33333	4	12.07	9.15667	1.12141	0.223164	0.283065	JI728_04485	WBB25551.1	glycine dehydrogenase
JI728_01985	11324.7	13312.7	8489.01	5887.62	1.11987	2.33e-06	6.51e-06	rplC	WBB25107.1	50S ribosomal protein L3
JI728_18960	30	174.333	7.19	21.6133	-1.11984	6.6e-06	1.76e-05	JI728_18960	WBB24070.1	TolC family outer membrane protein
JI728_15135	394.667	2312.33	117.627	355.753	-1.11956	1.07e-14	5.72e-14	lolC	WBB23412.1	lipoprotein-releasing ABC transporter permease subunit LolC
JI728_07210	35.6667	43.3333	9.6	6.13	1.11916	0.00080295	0.00167321	JI728_07210	WBB26016.1	coat protein
JI728_20190	76	95.3333	52.0333	34.5633	1.11719	1.5e-06	4.31e-06	mutH	WBB24284.1	DNA mismatch repair endonuclease MutH
JI728_20930	693.333	4126	227.443	691.853	-1.11678	2.86e-10	1.15e-09	hybO	WBB24421.1	hydrogenase 2 small subunit
JI728_03390	342.333	419.333	142.87	93.72	1.11518	2.22e-13	1.1e-12	metA	WBB25354.1	homoserine O-succinyltransferase
JI728_23025	12.6667	16	468.757	366.583	1.11504	0.0219609	0.0358579	JI728_23025	WBB26988.1	hypothetical protein
JI728_12700	3.66667	21.3333	14.1767	57.47	-1.11433	0.0641582	0.0943763	yciH	WBB22996.1	stress response translation initiation inhibitor YciH
JI728_07895	54.3333	310.667	48.6833	163.157	-1.11422	6.74e-08	2.19e-07	JI728_07895	WBB26137.1	lipoprotein
JI728_08785	1155.67	1413.33	452.78	297.02	1.11311	6.51e-13	3.13e-12	lipA	WBB26298.1	lipoyl synthase
JI728_06100	34.3333	41.6667	98.2267	79.38	1.11267	0.00307092	0.00583242	JI728_06100	WBB25823.1	YacL family protein
JI728_00460	695	3952	104.03	306.197	-1.11207	1.11e-10	4.59e-10	recG	WBB24830.1	ATP-dependent DNA helicase RecG
JI728_10585	9	11.3333	16.6167	11.5533	1.1119	0.025952	0.0416091	hpaR	WBB26618.1	homoprotocatechuate degradation operon regulator HpaR
JI728_19665	14	81.6667	9.71333	31.36	-1.1113	0.000566737	0.00120896	JI728_19665	WBB24188.1	hypothetical protein
JI728_18420	5.33333	31.3333	4.20667	13.5433	-1.11129	0.0189056	0.0312161	dmsB	WBB23976.1	dimethylsulfoxide reductase subunit B
JI728_07475	830.333	4717.67	303.557	926.677	-1.11121	1.98e-10	8.04e-10	cydB	WBB26060.1	cytochrome d ubiquinol oxidase subunit II
JI728_05390	32	182.333	3.60667	10.7333	-1.1106	3.33e-06	9.16e-06	bcfC	WBB26783.1	fimbrial usher BcfC
JI728_11440	514	646.667	298.267	199.82	1.1103	7e-11	2.94e-10	znuC	WBB22780.1	zinc ABC transporter ATP-binding protein ZnuC
JI728_12760	151.333	864.667	57.6633	175.573	-1.11011	3.9e-12	1.79e-11	sapD	WBB23006.1	peptide ABC transporter ATP-binding protein SapD
JI728_18465	6.66667	8	219.523	200.933	1.10992	0.0590453	0.0877032	iscX	WBB23985.1	Fe-S cluster assembly protein IscX
JI728_02380	209.667	1207	1734.35	6795.51	-1.10926	1.23e-09	4.67e-09	hupA	WBB25175.1	DNA-binding protein HU-alpha
JI728_05520	352.667	432	565.02	426.72	1.10924	3.84e-10	1.52e-09	fkpB	WBB25724.1	FKBP-type peptidyl-prolyl cis-trans isomerase
JI728_08840	52	300	16.8933	51.85	-1.10774	2.5e-06	6.97e-06	JI728_08840	WBB26309.1	threonine-phosphate decarboxylase
JI728_13400	31.6667	182.667	17.0333	53.2033	-1.1075	2.85e-06	7.9e-06	JI728_13400	WBB23123.1	OBAP family protein
JI728_22685	398	494.667	87.7433	56.3133	1.10685	4.7e-12	2.14e-11	rbsA	WBB26932.1	ribose ABC transporter ATP-binding protein RbsA
JI728_13375	679	3895.67	128.97	382.447	-1.10636	2.32e-13	1.14e-12	JI728_13375	WBB23118.1	NAD-dependent malic enzyme
JI728_02445	48	60.6667	459.693	371.647	1.10608	6.67e-05	0.000158717	JI728_02445	WBB25183.1	YihD family protein
JI728_21685	3612	4401.67	1396.66	922.767	1.10551	1.59e-10	6.49e-10	JI728_21685	WBB24554.1	DMT family transporter
JI728_03010	212	1188.67	117.423	370.923	-1.10434	2.78e-09	1.02e-08	JI728_03010	WBB25288.1	CDP-diacylglycerol diphosphatase
JI728_21690	464.333	585.333	5113.48	4262.52	1.1019	9.19e-12	4.09e-11	rpmA	WBB24555.1	50S ribosomal protein L27
JI728_07550	859.667	4890.33	245.207	735.107	-1.10157	1.94e-15	1.09e-14	sbmA	WBB26802.1	peptide antibiotic transporter SbmA
JI728_11435	414.667	525	226.36	151.897	1.10036	5.55e-12	2.51e-11	znuB	WBB22779.1	zinc ABC transporter permease subunit ZnuB
JI728_02455	1389.67	1745.67	1129.84	785.433	1.10006	7.26e-14	3.68e-13	dsbA	WBB25185.1	thiol:disulfide interchange protein DsbA
JI728_19290	3	3.66667	2.92	1.99667	1.09974	0.169654	0.223547	srlA	WBB24118.1	PTS glucitol/sorbitol transporter subunit IIC
JI728_06975	6	7.33333	40.3767	35.4233	1.09919	0.0494354	0.0748383	JI728_06975	WBB26799.1	DUF4752 family protein
JI728_16520	5	29.6667	6.2	18.6533	-1.09913	0.0454394	0.069207	yehD	WBB23646.1	fimbrial protein YehD
JI728_00320	12.6667	71.3333	6.89333	22.4533	-1.09902	0.00516531	0.00943173	JI728_00320	WBB24810.1	PTS sugar transporter subunit IIC
JI728_11910	12	68.3333	3.36333	10.38	-1.09883	0.00198748	0.00389989	JI728_11910	WP_000343613.1	IS256 family transposase
JI728_13800	21	120	6.38	19.4533	-1.09724	4.01e-05	9.79e-05	ompS2	WBB23190.1	porin OmpS2
JI728_16295	3	3.66667	4.4	3.08667	1.09704	0.158802	0.210877	JI728_16295	WBB23610.1	GDP-mannose mannosyl hydrolase
JI728_07610	563.333	700.333	581.74	419.41	1.09697	2.67e-16	1.55e-15	aroL	WBB26083.1	shikimate kinase AroL
JI728_14485	415.333	512.333	2360.06	2006.28	1.09625	4.13e-08	1.37e-07	ihfA	WBB23309.1	integration host factor subunit alpha
JI728_12050	6.66667	38.6667	10.47	35.5367	-1.09596	0.0136581	0.0231071	JI728_12050	NP_460789.1	DUF986 domain-containing protein
JI728_20520	7922	9809	2403.87	1575.07	1.09562	4.33e-13	2.1e-12	pgk	WBB24345.1	phosphoglycerate kinase
JI728_01135	16.6667	97.6667	7.32	21.5167	-1.09475	0.000771421	0.00161136	JI728_01135	WBB24953.1	sugar kinase
JI728_13665	248	311.333	157.163	107.703	1.09384	1.79e-10	7.31e-10	JI728_13665	WBB23168.1	YnfC family lipoprotein
JI728_04440	95.3333	122.667	345.66	275.993	1.09329	1.9e-05	4.81e-05	JI728_04440	WBB25542.1	gamma-glutamylcyclotransferase
JI728_09455	1197.67	1475.67	783.247	542.593	1.09205	1.74e-12	8.08e-12	modB	WBB26413.1	molybdate ABC transporter permease subunit
JI728_14580	42	52.6667	35.56	25.17	1.09204	0.00059979	0.0012731	JI728_14580	WBB23324.1	metal-dependent hydrolase
JI728_01190	29.3333	167	11.1067	34.09	-1.09003	7.76e-06	2.06e-05	JI728_01190	WBB24961.1	SIS domain-containing protein
JI728_01430	89.3333	512.333	54.7	167.02	-1.08994	2.1e-08	7.15e-08	ugpQ	WBB25004.1	glycerophosphodiester phosphodiesterase
JI728_00805	3.33333	19.6667	2.64333	7.80333	-1.08959	0.114601	0.15861	ulaD	WBB24895.1	3-keto-L-gulonate-6-phosphate decarboxylase UlaD
JI728_05300	93.6667	540.667	52.52	160.563	-1.08901	1.66e-09	6.15e-09	yaaA	WBB25685.1	peroxide stress protein YaaA
JI728_17400	117.667	150.667	156.797	114.11	1.08892	3.47e-07	1.05e-06	JI728_17400	WBB23809.1	YfbU family protein
JI728_18930	509.667	657.667	103.093	66.3333	1.08855	1.68e-05	4.28e-05	recN	WBB24064.1	DNA repair protein RecN
JI728_03690	1501	8480.33	24.5333	70.0067	-1.08799	1.74e-14	9.25e-14	siiE	WBB25409.1	non-fimbrial adhesin SiiE
JI728_20490	342.667	1940	244.173	772.063	-1.08799	1.65e-13	8.21e-13	rpiA	WBB24339.1	ribose-5-phosphate isomerase RpiA
JI728_20405	39	48.3333	342.753	300.403	1.08692	0.000273062	0.000603969	sdhE	WBB24323.1	FAD assembly factor SdhE
JI728_05870	156.667	200.667	209.217	153.827	1.08554	1.49e-08	5.11e-08	ilvN	WBB26789.1	acetolactate synthase small subunit
JI728_21290	595.667	748.667	91.8533	59.43	1.08321	5.74e-15	3.14e-14	JI728_21290	WBB24487.1	NADPH-dependent 2%2C4-dienoyl-CoA reductase
JI728_20400	390	487	778.237	614.24	1.08188	1.42e-12	6.68e-12	JI728_20400	WBB24322.1	protein YgfX
JI728_17095	9.66667	54.6667	4.21	13.1133	-1.08162	0.00157788	0.00315429	JI728_17095	WBB23752.1	GntR family transcriptional regulator
JI728_17260	135.333	766.667	76.7833	236.357	-1.08139	3.03e-12	1.39e-11	menH	WBB23784.1	2-succinyl-6-hydroxy-2%2C4-cyclohexadiene-1-carboxylate synthase
JI728_03615	641.333	832	253.667	168.743	1.08135	6.61e-10	2.57e-09	JI728_03615	WBB25394.1	quinone oxidoreductase
JI728_15260	1092.67	6081.33	362.717	1083.19	-1.08111	3.24e-08	1.09e-07	plsX	WBB23436.1	phosphate acyltransferase PlsX
JI728_17470	190.667	249	149.84	103.64	1.08027	3.6e-06	9.85e-06	yfcG	WBB23823.1	GSH-dependent disulfide bond oxidoreductase
JI728_08615	72.6667	88.3333	138.257	112.89	1.07947	0.000214701	0.000482571	entH	WBB26268.1	proofreading thioesterase EntH
JI728_01960	31201.3	38856	9275.69	6130.11	1.07785	4.96e-10	1.94e-09	tuf	WBB25102.1	elongation factor Tu
JI728_06270	1553.33	1912.67	235.413	152.12	1.07714	2.95e-08	9.92e-08	fhuB	WBB26793.1	Fe(3+)-hydroxamate ABC transporter permease FhuB
JI728_06205	123.667	691.667	57.7833	175.693	-1.07703	2.72e-11	1.17e-10	panC	WBB25843.1	pantoate--beta-alanine ligase
JI728_23255	75.3333	95.6667	43.2867	29.66	1.07677	2.93e-06	8.11e-06	JI728_23255	WBB26960.1	pilus assembly protein
JI728_05375	1	6	0.66	2.03	-1.07668	0.431709	0.502481	JI728_05375	WBB25699.1	helix-turn-helix domain-containing protein
JI728_14710	444	2508.33	76.7833	221.377	-1.07572	4.16e-12	1.9e-11	sppA	WBB23346.1	signal peptide peptidase SppA
JI728_20885	313.333	399.333	200.883	139.033	1.07518	8.58e-13	4.08e-12	JI728_20885	WBB24412.1	molybdate ABC transporter substrate-binding protein
JI728_06320	360	458.667	1285.05	1060.45	1.07461	7.84e-09	2.76e-08	erpA	WBB25860.1	iron-sulfur cluster insertion protein ErpA
JI728_19000	19.3333	25	50.1867	38.6867	1.0739	0.00437026	0.00808674	tnpA	NP_459923.1	IS200/IS605-like element IS200F family transposase
JI728_20895	87	488.667	1061.43	4158.65	-1.0739	2.91e-05	7.24e-05	hybG	WBB24414.1	hydrogenase maturation factor HybG
JI728_18710	4975	6336.67	3701.12	2606.75	1.07365	5.21e-15	2.86e-14	rseA	WBB24030.1	anti-sigma-E factor RseA
JI728_05180	458.333	2590.67	131.143	383.63	-1.07241	1.1e-12	5.22e-12	nadR	WBB25664.1	multifunctional transcriptional regulator/nicotinamide-nucleotide adenylyltransferase/ribosylnicotinamide kinase NadR
JI728_01715	346.333	1965	51.1433	146.41	-1.07196	7.65e-13	3.65e-12	igaA	WBB25055.1	intracellular growth attenuator protein IgaA
JI728_16790	128	159.667	51.17	34.9233	1.07165	2.82e-07	8.65e-07	fruK	WBB23699.1	1-phosphofructokinase
JI728_12965	93.3333	522.667	154.487	524.39	-1.07139	8.82e-08	2.84e-07	JI728_12965	WBB23044.1	GFA family protein
JI728_05545	31.6667	178	6.39	18.49	-1.07089	6.57e-07	1.94e-06	JI728_05545	WBB26784.1	sensor histidine kinase
JI728_04205	4	5	144.593	127.08	1.07073	0.112989	0.156582	JI728_04205	WBB25497.1	DUF2065 family protein
JI728_15270	3212.33	4063.67	3681.1	2727.46	1.06996	1.24e-09	4.7e-09	yceD	WBB23438.1	23S rRNA accumulation protein YceD
JI728_02100	2607.67	3215.33	6023.2	4910.68	1.06943	4.48e-08	1.48e-07	rpsK	WBB25130.1	30S ribosomal protein S11
JI728_08355	9.66667	56	5.43333	15.1833	-1.06881	0.0102257	0.0177368	JI728_08355	WBB26223.1	DUF2145 domain-containing protein
JI728_06255	4912	6199.33	696.513	451.677	1.06818	5.93e-11	2.51e-10	fhuA	WBB25852.1	ferrichrome porin FhuA
JI728_06190	51.3333	66.3333	86.1867	66.23	1.06704	0.00142724	0.00287336	JI728_06190	WBB25840.1	PTS sugar transporter subunit IIA
JI728_11290	34.3333	192.667	14.2833	42.6467	-1.06535	1.59e-06	4.53e-06	motB	WBB26740.1	flagellar motor protein MotB
JI728_17475	640	819	283.103	193.08	1.06452	1.82e-13	9.02e-13	JI728_17475	WBB23824.1	TIGR01777 family oxidoreductase
JI728_02010	638.667	790.333	2467.5	2099.45	1.06406	1.34e-05	3.44e-05	rplV	WBB25112.1	50S ribosomal protein L22
JI728_09230	3820.33	21063	406.747	1153.25	-1.06266	3.39e-09	1.23e-08	sucA	WBB26375.1	2-oxoglutarate dehydrogenase E1 component
JI728_16020	3	17	4.89667	17.6633	-1.06156	0.115637	0.15988	pduV	WBB23560.1	propanediol utilization protein PduV
JI728_14505	9828.33	12706.7	31417.4	25889.6	1.06118	7.27e-11	3.05e-10	rplT	WBB23312.1	50S ribosomal protein L20
JI728_18065	158	900.667	46.2867	133.8	-1.06062	5e-08	1.64e-07	eutH	WBB23917.1	ethanolamine utilization protein EutH
JI728_01105	227.667	1242	30.1233	85.57	-1.0605	3.7e-09	1.33e-08	bcsB	WBB24947.1	cellulose biosynthesis cyclic di-GMP-binding regulatory protein BcsB
JI728_23700	336.667	431.333	210.943	148.29	1.05904	3.04e-12	1.4e-11	JI728_23700	WP_000545756.1	EAL domain-containing protein
JI728_18860	988.333	1249.67	313.453	211.403	1.05866	3.12e-14	1.63e-13	tyrA	WBB24052.1	bifunctional chorismate mutase/prephenate dehydrogenase
JI728_14430	51.6667	285.667	10.17	29.3133	-1.0582	1.61e-07	5.06e-07	fadK	NP_460316.1	medium-chain fatty-acid--CoA ligase
JI728_07660	934.667	1184	246.22	164.673	1.05815	1.86e-10	7.57e-10	phoR	WBB26093.1	phosphate regulon sensor histidine kinase PhoR
JI728_21660	1155.33	1474.33	908.103	653.14	1.05756	1.76e-13	8.72e-13	rlmE	WBB24550.1	23S rRNA (uridine(2552)-2'-O)-methyltransferase RlmE
JI728_17630	45	249.667	47.1967	149.937	-1.05728	3.96e-07	1.2e-06	JI728_17630	WBB23851.1	elongation factor P hydroxylase
JI728_10080	19828	25442.3	2681.74	1758.87	1.057	3.03e-15	1.68e-14	clpA	WBB26527.1	ATP-dependent Clp protease ATP-binding subunit ClpA
JI728_03145	817	4558.67	211.493	609.813	-1.05646	1.6e-11	7.03e-11	hslU	WBB25312.1	HslU--HslV peptidase ATPase subunit
JI728_09790	341.333	433.667	146.357	100.067	1.05591	8.27e-08	2.67e-07	gsiD	WBB26475.1	glutathione ABC transporter permease GsiD
JI728_01130	513.667	2882	117.367	335.3	-1.05487	6.71e-11	2.83e-10	JI728_01130	WBB24952.1	insulinase family protein
JI728_11780	20	107.667	12.06	38.39	-1.05466	0.00119811	0.00243857	JI728_11780	WBB22841.1	tail assembly protein
JI728_03385	173.333	235.333	318.177	242.093	1.05426	9.8e-05	0.00022784	JI728_03385	WBB25353.1	acetyltransferase
JI728_14240	50.3333	279.667	40.1567	125.717	-1.05379	4.86e-08	1.6e-07	ttrR	WBB23269.1	two-component system response regulator TtrR
JI728_09070	81	453.667	34.6533	101.27	-1.05344	7.64e-09	2.69e-08	tcuR	WBB26347.1	tricarballylate utilization LysR family transcriptional regulator TcuR
JI728_09735	2902.33	3706.67	589.297	392.663	1.05207	1.17e-11	5.21e-11	JI728_09735	WBB26464.1	ABC-F family ATPase
JI728_16415	80.3333	448.667	19.6633	56.0167	-1.05196	1.19e-08	4.12e-08	baeS	WBB23631.1	two-component system sensor histidine kinase BaeS
JI728_00620	429	2377.33	172.413	507.197	-1.05187	2.61e-15	1.45e-14	rfaC	WBB24860.1	lipopolysaccharide heptosyltransferase RfaC
JI728_01355	13701	17697	6503.33	4488.08	1.05128	9.69e-16	5.5e-15	rpoH	WBB24989.1	RNA polymerase sigma factor RpoH
JI728_05660	4	22	1.54667	4.83667	-1.05105	0.0629882	0.0929764	JI728_05660	WBB25747.1	electron transfer flavoprotein subunit alpha/FixB family protein
JI728_21395	67	368	16.4233	47.7233	-1.05088	9.11e-09	3.18e-08	tdcG	NP_462154.1	L-serine ammonia-lyase
JI728_22265	236.333	314.667	138.26	95.8967	1.05082	4.63e-06	1.25e-05	udp	WBB24659.1	uridine phosphorylase
JI728_17830	26.6667	147.667	76.8633	279.66	-1.04928	0.000375554	0.000818343	JI728_17830	WBB23879.1	putative DNA-binding transcriptional regulator
JI728_15290	150.667	852	62.33	180.387	-1.04849	1.9e-08	6.5e-08	rluC	WBB23441.1	23S rRNA pseudouridine(955/2504/2580) synthase RluC
JI728_14255	7.33333	9.33333	2.77333	1.94333	1.04774	0.0779177	0.112518	ttrC	WBB23271.1	tetrathionate reductase subunit TtrC
JI728_13360	75.3333	414.667	34.2167	100.287	-1.0466	6.62e-08	2.15e-07	fdxH	WBB23115.1	formate dehydrogenase subunit beta
JI728_05515	928.667	1189	1155.09	883.207	1.04621	6.79e-11	2.86e-10	lspA	WBB25723.1	signal peptidase II
JI728_01225	2411.67	3121.33	371.227	245.683	1.04478	8.12e-13	3.87e-12	prlC	WBB24967.1	oligopeptidase A
JI728_22225	112	606	59.3767	178.913	-1.04297	1.37e-09	5.15e-09	tatD	WBB24651.1	3'-5' ssDNA/RNA exonuclease TatD
JI728_06595	5854.33	7501	1430.67	966.87	1.04275	1.82e-11	7.94e-11	mltD	WBB25908.1	murein transglycosylase D
JI728_16060	21	116.333	17.8233	56.1767	-1.04143	0.00105291	0.00216269	phsB	NP_461009.1	thiosulfate reductase electron transport protein PhsB
JI728_19940	1.33333	7.66667	0.473333	1.41667	-1.03978	0.285955	0.349747	JI728_19940	WBB24239.1	hypothetical protein
JI728_06445	669	3640	206.323	594.71	-1.03924	3.42e-14	1.78e-13	lpxB	WBB25883.1	lipid-A-disaccharide synthase
JI728_10740	11	60.3333	2.92333	8.49	-1.03874	0.00589828	0.0106765	JI728_10740	WBB26647.1	MFS transporter
JI728_17265	606	3434.33	121.117	341.823	-1.03821	2.34e-09	8.64e-09	menD	WBB23785.1	2-succinyl-5-enolpyruvyl-6-hydroxy-3-cyclohexene-1-carboxylic-acid synthase
JI728_14550	54.6667	304	32.12	94.0833	-1.03788	4.43e-07	1.33e-06	JI728_14550	WBB23319.1	YdiY family protein
JI728_14985	16.6667	93	61.1167	209.533	-1.03581	0.00112882	0.00230747	JI728_14985	WBB23385.1	c-type lysozyme inhibitor
JI728_17870	63.6667	83	17.8333	12.0567	1.03468	0.00026698	0.000591744	JI728_17870	WBB23883.1	nucleoside permease
JI728_11530	707.667	3836	321.567	940.623	-1.03418	3.39e-13	1.65e-12	copD	WBB22798.1	copper homeostasis membrane protein CopD
JI728_22680	60	79.3333	26.0633	17.87	1.03398	7.86e-05	0.00018551	rbsC	WBB24718.1	ribose ABC transporter permease
JI728_10820	4.66667	25.6667	5.81667	18.7567	-1.03232	0.0372587	0.0580761	tssJ	WBB26829.1	type VI secretion system lipoprotein TssJ
JI728_05335	4294	5518.33	710.86	472.78	1.03213	3.08e-07	9.41e-07	dnaK	WBB25692.1	molecular chaperone DnaK
JI728_22705	235.667	1296.33	54.6167	154.43	-1.03192	4.28e-12	1.95e-11	viaA	WBB24722.1	ATPase RavA stimulator ViaA
JI728_20715	2906.67	3846	1844.68	1313.2	1.03109	2.56e-11	1.11e-10	JI728_20715	WBB24383.1	DUF2884 domain-containing protein
JI728_12265	10	55	9.08333	27.0867	-1.03043	0.0017054	0.00338852	JI728_12265	WBB22921.1	hydrogenase 1 maturation protease
JI728_10350	8	44.6667	12.2867	39.6267	-1.02934	0.0270812	0.0433351	JI728_10350	WBB26575.1	Lrp/AsnC family transcriptional regulator
JI728_00545	23.3333	30	2308.69	2181.91	1.02913	0.00463434	0.0085243	rpmG	WBB24846.1	50S ribosomal protein L33
JI728_07830	16	21.3333	8.86333	5.98	1.02887	0.0111207	0.0191102	JI728_07830	WBB26804.1	phosphonoacetaldehyde hydrolase
JI728_18585	145.667	186.667	520.43	457.873	1.02874	6.67e-06	1.77e-05	glnB	WBB24006.1	nitrogen regulatory protein P-II
JI728_13305	73.6667	98.3333	51.9533	36.9167	1.02824	1.75e-05	4.45e-05	narI	WBB23105.1	respiratory nitrate reductase subunit gamma
JI728_18060	87.3333	487.333	21.68	60.5533	-1.02748	7.68e-07	2.26e-06	eutA	WBB23916.1	ethanolamine ammonia-lyase reactivating factor EutA
JI728_17285	68.3333	89.6667	29.6733	20.5533	1.02687	1.2e-06	3.48e-06	rbn	NP_461255.1	ribonuclease BN
JI728_15845	39.6667	216.667	27.6267	82.4233	-1.02517	1.23e-06	3.54e-06	JI728_15845	WBB26880.1	energy-coupling factor ABC transporter transmembrane protein
JI728_17840	855.667	4622.67	202.427	571.073	-1.02504	9.8e-14	4.95e-13	gltX	WBB23881.1	glutamate--tRNA ligase
JI728_00790	10.3333	56.3333	5.03333	15.18	-1.02392	0.0237816	0.0384622	JI728_00790	WBB24892.1	helix-turn-helix domain-containing protein
JI728_22370	579.333	771	293.98	206.95	1.02347	2.6e-13	1.28e-12	dapF	WBB26925.1	diaminopimelate epimerase
JI728_13445	3.66667	20	0.816667	2.36	-1.02197	0.0594018	0.0881713	JI728_13445	NP_460506.1	FAD-dependent oxidoreductase
JI728_09010	979.333	1300	193.663	130.863	1.02197	4.92e-12	2.24e-11	asnB	WBB26335.1	asparagine synthase B
JI728_06275	1.33333	7.66667	1.44333	4.14333	-1.02167	0.402252	0.471156	stfA	WBB25855.1	fimbrial major subunit StfA
JI728_05655	1.33333	7.33333	0.666667	2.25333	-1.02118	0.232223	0.293535	JI728_05655	WBB25746.1	electron transfer flavoprotein FixA
JI728_07425	17.3333	93.3333	1.58333	4.43667	-1.02111	0.00125714	0.0025502	mdsB	WBB26051.1	multidrug efflux RND transporter permease subunit MdsB
JI728_14885	329	1781.67	252.46	762.57	-1.02053	1.95e-13	9.65e-13	leuE	WBB23375.1	leucine efflux protein LeuE
JI728_21615	1690.33	2193.67	2650.67	2121.37	1.02041	5.16e-09	1.83e-08	rimP	WBB24544.1	ribosome maturation factor RimP
JI728_22450	122.667	669	73.5133	215.83	-1.01991	8.75e-11	3.65e-10	rffM	WBB24686.1	lipopolysaccharide N-acetylmannosaminouronosyltransferase
JI728_00175	78	420	84.61	268.623	-1.01945	5.77e-09	2.05e-08	JI728_00175	WBB24786.1	radical SAM protein
JI728_12445	57.3333	310.667	86.91	285.387	-1.01882	1.15e-06	3.32e-06	JI728_12445	WBB22950.1	YchJ family protein
JI728_05760	1030.67	1387.33	136.99	92.0567	1.01862	2.42e-11	1.05e-10	polB	WBB25765.1	DNA polymerase II
JI728_17745	152	824.333	23.5467	65.67	-1.0179	1.22e-09	4.61e-09	pgtB	WBB23868.1	two-component system sensor histidine kinase PgtB
JI728_05635	25.3333	137.333	5.43	15.08	-1.01682	2.59e-05	6.48e-05	caiC	WBB25743.1	crotonobetaine/carnitine-CoA ligase
JI728_08915	20	113.333	4.08333	11.1233	-1.01578	0.00617254	0.0111372	JI728_08915	WBB26323.1	molecular chaperone HscC
JI728_12880	215.333	288	255.923	195.777	1.01539	6.16e-09	2.18e-08	ogt	WBB23029.1	methylated-DNA--[protein]-cysteine S-methyltransferase
JI728_02165	512.333	693	753.41	588.393	1.01529	1.45e-09	5.42e-09	JI728_02165	WBB25141.1	DUF494 domain-containing protein
JI728_08370	9	12.3333	245.363	208.343	1.01497	0.117204	0.161687	ybcJ	WBB26226.1	ribosome-associated protein YbcJ
JI728_08945	648	859.333	284.443	199.173	1.01465	8.48e-09	2.98e-08	JI728_08945	WBB26328.1	amino acid ABC transporter substrate-binding protein
JI728_15130	153.667	828.333	100.25	296.43	-1.01446	5.03e-11	2.14e-10	lolD	WBB23411.1	lipoprotein-releasing ABC transporter ATP-binding protein LolD
JI728_04580	377	2064	943.837	3196.66	-1.01395	2.69e-11	1.16e-10	ridA	WBB25570.1	2-iminobutanoate/2-iminopropanoate deaminase
JI728_05895	1595	2109	289.19	197.04	1.01388	5.32e-13	2.57e-12	ftsI	WBB25786.1	peptidoglycan glycosyltransferase FtsI
JI728_19095	66.3333	88	18.19	12.4167	1.01374	1.54e-05	3.95e-05	gabT	NP_461718.1	4-aminobutyrate--2-oxoglutarate transaminase
JI728_22795	265.667	1482.33	50.4767	138.953	-1.01297	6.39e-07	1.89e-06	JI728_22795	WBB24739.1	SgrR family transcriptional regulator
JI728_13680	187.333	1043	24.2533	66.2233	-1.01282	3.92e-08	1.31e-07	JI728_13680	WBB23171.1	dimethyl sulfoxide reductase subunit A
JI728_01825	400	2162.67	380.167	1163.64	-1.01181	7.61e-13	3.64e-12	ppiA	WBB25077.1	peptidylprolyl isomerase A
JI728_23225	66	85.3333	23.22	16.39	1.01127	6.99e-05	0.000165911	virB11	WBB26954.1	P-type DNA transfer ATPase VirB11
JI728_17665	1128.67	1511.67	164.73	111.607	1.01093	4.66e-12	2.12e-11	fadJ	WBB23858.1	fatty acid oxidation complex subunit alpha FadJ
JI728_12155	98.6667	528.333	158.87	525.257	-1.0102	2.7e-08	9.13e-08	JI728_12155	WBB22902.1	YcgN family cysteine cluster protein
JI728_10240	96	124	53.7	38.9567	1.00859	9.17e-05	0.000214087	JI728_10240	WBB26554.1	M48 family metallopeptidase
JI728_14750	27.6667	148.333	9.51333	27.6	-1.00762	3.04e-05	7.54e-05	JI728_14750	NP_416288.1	NAD(P)-dependent alcohol dehydrogenase
JI728_05905	2574.33	3450.67	658.657	451.993	1.00734	6.11e-10	2.38e-09	murF	WBB25788.1	UDP-N-acetylmuramoyl-tripeptide--D-alanyl-D-alanine ligase
JI728_14330	965.667	1306.33	218.207	150.133	1.00676	4.09e-10	1.62e-09	sufB	WBB23284.1	Fe-S cluster assembly protein SufB
JI728_10450	186.333	999.667	26.83	73.59	-1.00437	1.66e-12	7.77e-12	yccS	WBB26595.1	TIGR01666 family membrane protein
JI728_22695	1540.67	2067.67	262.953	179.78	1.00429	3.34e-10	1.33e-09	kup	WBB24720.1	low affinity potassium transporter Kup
JI728_07640	67.6667	363.333	20.8767	58.0067	-1.00422	2.32e-06	6.48e-06	araJ	WBB26089.1	MFS transporter AraJ
JI728_01305	7	37.3333	88.62	337.637	-1.00404	0.0201337	0.0330901	tusA	WBB26756.1	sulfurtransferase TusA
JI728_04645	163.667	875.667	84.4033	242.477	-1.00276	1.07e-09	4.07e-09	miaE	WBB25581.1	tRNA isopentenyl-2-thiomethyl-A-37 hydroxylase MiaE
JI728_04015	103.667	138	145.25	115.32	1.00272	4.99e-07	1.49e-06	fxsA	WBB25465.1	membrane protein FxsA
JI728_02625	28.6667	38	12.1467	8.56333	1.00219	0.00627988	0.011307	JI728_02625	WBB25215.1	alpha/beta hydrolase
JI728_20225	511	691.333	187.82	131.697	1.002	8.62e-12	3.85e-11	galR	WBB24291.1	HTH-type transcriptional regulator GalR
JI728_16040	7188.67	9629.67	2490.75	1753.17	1.00194	3.37e-09	1.22e-08	JI728_16040	WBB23564.1	FUSC family protein
JI728_19820	26	33	146.01	139.78	1.00182	0.0191413	0.0315809	cas2	WBB24217.1	type I-E CRISPR-associated endoribonuclease Cas2
JI728_15360	8.66667	11.6667	60.3967	51.1333	1.00157	0.0728346	0.105896	flgM	WBB23454.1	anti-sigma-28 factor FlgM
JI728_00485	123.667	165	23.6933	16.32	0.999595	1.56e-09	5.82e-09	ligB	WBB24835.1	NAD-dependent DNA ligase LigB
JI728_18515	28	149.667	12.58	36.2567	-0.999439	1.34e-05	3.44e-05	JI728_18515	WBB23995.1	alpha/beta hydrolase
JI728_14245	186.667	1020.67	34.48	94.13	-0.999416	5.12e-09	1.82e-08	ttrS	WBB23270.1	two-component system sensor histidine kinase TtrS
JI728_07060	3.66667	4.66667	100.32	102.95	0.999012	0.28113	0.344739	JI728_07060	WBB25987.1	hypothetical protein
JI728_15445	362.667	1932.33	152.953	435.377	-0.998871	1.63e-13	8.16e-13	JI728_15445	WBB23468.1	LpxL/LpxP family Kdo(2)-lipid IV(A) lauroyl/palmitoleoyl acyltransferasee
JI728_21725	651.667	874.667	511.9	380.31	0.998731	5.74e-09	2.04e-08	mlaC	WBB24562.1	phospholipid-binding protein MlaC
JI728_22850	155.667	207.667	89.7833	65.1367	0.998684	9.63e-10	3.68e-09	JI728_22850	WBB24750.1	4'-phosphopantetheinyl transferase superfamily protein
JI728_10955	265	351.333	111.56	79.59	0.998643	1.34e-09	5.04e-09	yedA	WBB26682.1	drug/metabolite exporter YedA
JI728_05025	346.333	471.333	376.407	288.397	0.996762	4.61e-10	1.81e-09	dnaT	WBB25638.1	primosomal protein DnaT
JI728_21090	106.667	574	98.3333	295.787	-0.996465	6.02e-09	2.13e-08	yqiA	WBB24451.1	esterase YqiA
JI728_23575	194	1038	76.0633	214.377	-0.996341	6.79e-09	2.4e-08	JI728_23575	WBB27011.1	ParB/RepB/Spo0J family partition protein
JI728_13875	437	2309	393.58	1195.44	-0.995357	3.2e-12	1.47e-11	rsxA	WBB23202.1	electron transport complex subunit RsxA
JI728_22375	15.3333	20.3333	487.377	463.447	0.994873	0.00926434	0.0161945	JI728_22375	WBB24678.1	lipoprotein
JI728_21435	27.3333	148	12.53	34.8433	-0.993996	3.72e-05	9.15e-05	garR	WBB24510.1	2-hydroxy-3-oxopropionate reductase
JI728_07630	310.667	1623.33	130.673	372.87	-0.993957	3.43e-10	1.37e-09	rdgC	WBB26087.1	recombination-associated protein RdgC
JI728_08140	333.667	1772.33	64.6033	178.537	-0.993787	5.55e-11	2.35e-10	JI728_08140	WBB26184.1	bifunctional UDP-sugar hydrolase/5'-nucleotidase
JI728_21150	35.6667	48.6667	25.63	18.4633	0.993479	0.000318525	0.000699803	dsbI	WBB24463.1	protein-disulfide oxidoreductase DsbI
JI728_09020	222.333	1195.67	64.5633	178.903	-0.993436	4.43e-11	1.89e-10	nagC	WBB26337.1	DNA-binding transcriptional regulator NagC
JI728_19945	2015.33	10713.3	277.43	754.78	-0.992496	8.95e-13	4.25e-12	relA	WBB24240.1	GTP diphosphokinase
JI728_23130	146.333	198	147.327	112.913	0.992338	0.000103069	0.000239147	JI728_23130	WBB26938.1	recombinase family protein
JI728_02040	827.667	1078.67	3834.58	3487.63	0.992213	2.16e-06	6.07e-06	rplX	WBB25118.1	50S ribosomal protein L24
JI728_19710	11.3333	65	6.99667	18.8767	-0.990956	0.0403656	0.0623034	JI728_19710	WBB24195.1	HPr family phosphocarrier protein
JI728_03065	222.333	1201.33	78.2133	220.397	-0.990652	8.21e-05	0.000192634	lsrC	WBB25297.1	autoinducer 2 ABC transporter permease LsrC
JI728_17730	2.33333	12.3333	14.8667	55.8033	-0.990378	0.175167	0.229816	JI728_17730	WBB26893.1	hypothetical protein
JI728_13540	159	837	65.9167	186.937	-0.988635	1.33e-08	4.6e-08	glsB	WBB23144.1	glutaminase B
JI728_09035	1126	1517.67	181.177	125.403	0.988479	1.72e-12	8.03e-12	nagE	WBB26340.1	PTS N-acetyl glucosamine transporter subunit IIABC
JI728_10855	2	11	2.57	7.32333	-0.987705	0.243864	0.306088	JI728_10855	WBB26667.1	Hcp family type VI secretion system effector
JI728_22555	53	71.3333	23.8067	17.0867	0.987308	1.41e-05	3.61e-05	ilvY	WBB24704.1	HTH-type transcriptional activator IlvY
JI728_07035	9.66667	13	62.6	56.7433	0.986936	0.0549567	0.0823481	JI728_07035	WBB25982.1	hypothetical protein
JI728_04670	50	69	86.7833	69.17	0.985857	0.00127939	0.00259287	holC	WBB26779.1	DNA polymerase III subunit chi
JI728_08230	76.3333	104	55.1167	41.0033	0.985494	7.52e-06	1.99e-05	JI728_08230	WBB26201.1	ABC transporter permease
JI728_04730	14.6667	20.3333	201.53	168.2	0.984021	0.0155814	0.0260915	JI728_04730	WBB25593.1	ribbon-helix-helix protein%2C CopG family
JI728_04225	1150.67	1531.33	688.273	508.263	0.983814	3.09e-06	8.53e-06	rlmB	WBB25501.1	23S rRNA (guanosine(2251)-2'-O)-methyltransferase RlmB
JI728_07090	14.6667	19.3333	6.88667	5.17	0.983801	0.0254169	0.0408382	JI728_07090	WBB25993.1	replication protein
JI728_05195	25	33.3333	101.923	92.0333	0.983562	0.00745374	0.0132249	trpR	WBB25667.1	trp operon repressor
JI728_11300	40	210	49.6367	154.723	-0.98281	3.78e-06	1.03e-05	cheW	WBB26742.1	chemotaxis protein CheW
JI728_04965	4	21.6667	0.803333	2.12	-0.98225	0.101919	0.142727	btsT	NP_463391.1	pyruvate/proton symporter BtsT
JI728_00770	457.667	2446.33	79.5533	215.187	-0.981394	1.29e-09	4.88e-09	selB	WBB24888.1	selenocysteine-specific translation elongation factor
JI728_10730	5.33333	28.6667	1.69667	4.60333	-0.980861	0.0536928	0.0806244	JI728_10730	WBB26645.1	N-acetylneuraminate epimerase
JI728_18765	86.3333	119.667	178.48	146.827	0.980289	0.00024898	0.000554736	trxC	NP_461584.1	thioredoxin TrxC
JI728_05730	486.667	2579	189.403	524.95	-0.979961	2.93e-10	1.17e-09	pdxA	WBB25759.1	4-hydroxythreonine-4-phosphate dehydrogenase PdxA
JI728_01180	1838.33	2551.33	374.353	259.92	0.979774	5.38e-08	1.76e-07	JI728_01180	WBB24959.1	alpha%2Calpha-trehalase
JI728_09795	307	1641.33	80.4067	219.937	-0.979649	4.58e-10	1.8e-09	rimO	WBB26476.1	30S ribosomal protein S12 methylthiotransferase RimO
JI728_22080	2	10.6667	29.0867	103.28	-0.97848	0.212346	0.271406	JI728_22080	WBB24630.1	YhdT family protein
JI728_18495	4838.33	6358.67	1362.47	967.357	0.977947	0.000141373	0.000323441	iscS	WBB23991.1	cysteine desulfurase
JI728_04160	1079.33	1440.33	224	158.017	0.976544	9.53e-08	3.06e-07	nnr	WBB25488.1	bifunctional ADP-dependent NAD(P)H-hydrate dehydratase/NAD(P)H-hydrate epimerase
JI728_16780	104	547.667	48.7933	137.65	-0.975509	6.06e-07	1.8e-06	nfo	WBB23697.1	deoxyribonuclease IV
JI728_08360	3.33333	17.6667	6.19	19.2767	-0.975126	0.0824882	0.118197	JI728_08360	WBB26224.1	STM0539 family protein
JI728_12115	746	1026	697.657	535.113	0.974801	7.24e-11	3.04e-10	JI728_12115	WBB22894.1	Slp family lipoprotein
JI728_01990	10627	13849.7	8623.13	6660.06	0.974213	2.44e-05	6.12e-05	rplD	WBB25108.1	50S ribosomal protein L4
JI728_21160	682	942.333	4192.4	3796.87	0.972505	1.22e-09	4.64e-09	ubiK	WBB24465.1	ubiquinone biosynthesis accessory factor UbiK
JI728_02550	22.6667	120	5.61667	14.7867	-0.971652	0.000259535	0.000577346	JI728_02550	WBB25201.1	MFS transporter
JI728_11385	29	152.667	14.7567	41.4067	-0.970344	1.06e-05	2.75e-05	JI728_11385	WBB22770.1	DUF72 domain-containing protein
JI728_14800	4759.67	6581.33	783.047	548.32	0.969805	4.23e-08	1.41e-07	yeaG	NP_460251.1	protein kinase YeaG
JI728_15400	494	689.333	558.237	435.787	0.969525	1.66e-09	6.17e-09	JI728_15400	WBB26874.1	lipoprotein
JI728_21675	149	784.333	35.41	95.2467	-0.968101	3.56e-10	1.41e-09	dacB	WBB24552.1	serine-type D-Ala-D-Ala carboxypeptidase
JI728_21955	3	4	0.83	0.58	0.96806	0.249182	0.311569	JI728_21955	WBB24606.1	SLC13/DASS family transporter
JI728_20910	198.667	1033.67	252.787	784.37	-0.967378	6.42e-10	2.5e-09	JI728_20910	WBB24417.1	HyaD/HybD family hydrogenase maturation endopeptidase
JI728_10640	56.3333	77.6667	303.78	276.507	0.965412	0.000200211	0.000450793	cbpM	WBB26627.1	chaperone modulator CbpM
JI728_14225	51	267	31.1933	88.7067	-0.965322	1.11e-06	3.23e-06	JI728_14225	WBB23266.1	MerR family transcriptional regulator
JI728_17345	1948	10194	506.17	1364.8	-0.965213	1.7e-09	6.3e-09	nuoF	WBB23799.1	NADH-quinone oxidoreductase subunit NuoF
JI728_00675	325.333	448	481.17	392.853	0.964104	1.12e-08	3.89e-08	secB	WBB24871.1	protein-export chaperone SecB
JI728_00205	43.3333	61	21.3833	15.2933	0.96379	0.00101493	0.00208969	JI728_00205	NP_462698.3	EamA family transporter
JI728_04940	48	250.667	8.35333	22.3067	-0.963501	1.82e-05	4.6e-05	JI728_04940	WP_000974638.1	NERD domain-containing protein
JI728_02085	49146	65254.3	12351.6	8797.79	0.963439	6.69e-08	2.17e-07	secY	WBB25127.1	preprotein translocase subunit SecY
JI728_15365	48.6667	66.6667	91.3267	77.9	0.962113	0.000389372	0.00084672	flgN	WBB23455.1	flagella biosynthesis chaperone FlgN
JI728_17360	987.667	5063.33	698.747	2020.34	-0.961983	4.44e-10	1.75e-09	nuoB	WBB23802.1	NADH-quinone oxidoreductase subunit NuoB
JI728_23180	156.333	220	23.2033	16.1767	0.960973	7.69e-06	2.04e-05	JI728_23180	WBB26945.1	DNA topoisomerase 3
JI728_01670	334.667	1738	44	116.847	-0.960854	2.93e-11	1.26e-10	JI728_01670	WBB25046.1	RNA-binding transcriptional accessory protein
JI728_00760	608.667	835.333	507.077	391.783	0.960793	2.05e-11	8.89e-11	JI728_00760	WBB24886.1	glutathione S-transferase
JI728_19970	161.667	221.667	41.3033	29.43	0.960468	5.52e-08	1.8e-07	JI728_19970	NP_461882.1	glucarate dehydratase
JI728_14865	29.3333	152	344.777	1267.1	-0.960181	0.000771636	0.00161136	JI728_14865	WBB23371.1	GlsB/YeaQ/YmgE family stress response membrane protein
JI728_20215	372.333	1925	52.93	141.22	-0.95954	1.71e-12	7.97e-12	aas	WBB24289.1	bifunctional acyl-ACP--phospholipid O-acyltransferase/long-chain-fatty-acid--ACP ligase
JI728_23015	378.333	529	477.37	381.443	0.959026	1.05e-08	3.67e-08	JI728_23015	WBB26986.1	arsenate reductase ArsC
JI728_04660	89	124.333	27.07	19.3	0.958994	7.18e-05	0.000170039	JI728_04660	WBB25584.1	DUF898 domain-containing protein
JI728_02540	6.33333	33.3333	3.16667	8.49333	-0.958311	0.0243128	0.0392023	JI728_02540	WBB25199.1	STM4015 family protein
JI728_05740	2330.33	12158	302.693	803.393	-0.95804	1.13e-12	5.33e-12	lptD	WBB25761.1	LPS assembly protein LptD
JI728_19785	903.667	1230	568.45	429.213	0.958008	1.55e-06	4.45e-06	ispD	WBB24210.1	2-C-methyl-D-erythritol 4-phosphate cytidylyltransferase
JI728_21470	21	107.333	5.13333	14.02	-0.957959	0.00171687	0.00340813	JI728_21470	WBB24517.1	PTS galactitol transporter subunit IIC
JI728_23380	51.3333	70.6667	39.9133	30.4067	0.956917	9.99e-06	2.6e-05	trbC	WBB27064.1	type-F conjugative transfer system pilin assembly protein TrbC
JI728_09200	2711.67	3658.33	727.633	519.843	0.95663	1.38e-07	4.37e-07	JI728_09200	WBB26370.1	citrate synthase
JI728_14740	20	104.333	8.16333	22.4467	-0.956492	0.00130284	0.00263411	JI728_14740	WBB23351.1	carbohydrate kinase family protein
JI728_21130	242	334	135.193	100.46	0.956289	1.58e-09	5.88e-09	zupT	WBB24459.1	zinc transporter ZupT
JI728_05030	33.6667	174.667	46.7233	146.467	-0.956048	0.00012455	0.000286336	JI728_05030	WBB25639.1	threonine/serine exporter
JI728_17355	4497	23354	805.29	2136.76	-0.95549	2.35e-10	9.47e-10	nuoC	WBB23801.1	NADH-quinone oxidoreductase subunit C/D
JI728_06265	668.667	903	295.98	217.473	0.954961	4.54e-08	1.5e-07	fhuD	WBB25854.1	Fe(3+)-hydroxamate ABC transporter substrate-binding protein FhuD
JI728_03730	224.667	1180.33	45.52	120.503	-0.95461	3.57e-09	1.29e-08	JI728_03730	WBB25417.1	Na+/H+ antiporter
JI728_02785	333.333	461.667	130.433	94.8867	0.954071	4.68e-10	1.84e-09	JI728_02785	WBB25246.1	tyrosine-type recombinase/integrase
JI728_21845	128	658.667	34.48	93.02	-0.953093	4.11e-09	1.47e-08	JI728_21845	WBB24585.1	cytosine deaminase
JI728_13460	18	93.6667	6.62667	17.9433	-0.952558	0.000591876	0.00125693	JI728_13460	WBB23129.1	zinc-binding alcohol dehydrogenase family protein
JI728_22395	35.3333	49.3333	163.45	146.393	0.952556	0.00403765	0.00753082	cyaY	WBB24680.1	iron donor protein CyaY
JI728_07650	125	652	37.43	100.323	-0.951732	1.24e-05	3.2e-05	sbcD	WBB26091.1	exonuclease subunit SbcD
JI728_05955	9578.67	13116	4045.67	2978.63	0.950864	2.05e-11	8.89e-11	lpxC	WBB25797.1	UDP-3-O-acyl-N-acetylglucosamine deacetylase
JI728_14660	256	355.333	58.0633	41.45	0.950175	9.95e-12	4.43e-11	astD	WBB23340.1	succinylglutamate-semialdehyde dehydrogenase
JI728_22220	23	120	31.3833	93.6533	-0.949795	0.00016857	0.000381364	rfaH	WBB24650.1	transcription/translation regulatory transformer protein RfaH
JI728_04800	46	234	14.62	40.2567	-0.94961	1.66e-05	4.25e-05	JI728_04800	WP_012543393.1	IS3 family transposase
JI728_00615	251.333	1304.67	73.8367	197.77	-0.948336	8.82e-11	3.67e-10	rfaL	WBB24859.1	O-antigen ligase RfaL
JI728_14950	299	1559	115.33	317.057	-0.948221	3.1e-05	7.69e-05	JI728_14950	WBB26869.1	ABC transporter permease
JI728_22230	493.333	2565.33	273.34	759.3	-0.947826	1.19e-10	4.91e-10	tatC	WBB24652.1	Sec-independent protein translocase subunit TatC
JI728_04735	17.3333	24.3333	265.34	241.807	0.946826	0.0154058	0.0258381	JI728_04735	WBB25594.1	type II toxin-antitoxin system CcdA family antitoxin
JI728_06610	140	193.667	203.627	170.06	0.946283	2.09e-07	6.5e-07	rnhA	WBB25911.1	ribonuclease HI
JI728_23405	197	273.333	22.4633	15.8667	0.945843	4.85e-10	1.9e-09	traC	NP_490573.1	type IV secretion system protein TraC
JI728_18345	517.333	2652.67	19.72	51.2167	-0.94578	2.03e-11	8.84e-11	JI728_18345	NP_461449.1	hypothetical protein
JI728_10290	1249.33	1768.67	557.303	412.47	0.945767	3.77e-07	1.14e-06	JI728_10290	WBB26563.1	YcbJ family phosphotransferase
JI728_13050	143	194.667	28.1533	20.26	0.945257	3.34e-06	9.18e-06	JI728_13050	WBB23061.1	Tar ligand binding domain-containing protein
JI728_01630	96	129.667	24.0933	17.6433	0.944783	0.000134235	0.000307277	gntT	WBB25038.1	gluconate transporter
JI728_03605	305	424	115.947	85.04	0.941779	1.24e-10	5.09e-10	dusA	WBB25392.1	tRNA dihydrouridine(20/20a) synthase DusA
JI728_22260	309.667	438	74.45	53.2967	0.941772	3.5e-09	1.26e-08	rmuC	WBB24658.1	DNA recombination protein RmuC
JI728_07740	5.66667	29.3333	6.44333	18.3	-0.94059	0.0481637	0.0731209	JI728_07740	WBB26108.1	DUF3251 domain-containing protein
JI728_15740	221	310.333	103.13	76.23	0.939919	1.11e-05	2.86e-05	JI728_15740	WBB23516.1	hypothetical protein
JI728_19975	73	101.333	18.1133	13.1767	0.939492	3.29e-06	9.06e-06	gudP	WBB24245.1	galactarate/glucarate/glycerate transporter GudP
JI728_05945	3499.67	4857.67	956.01	695.517	0.938891	1.27e-11	5.61e-11	ftsA	WBB25795.1	cell division protein FtsA
JI728_11605	31.6667	42	10.9633	8.37333	0.938233	0.0230498	0.037478	JI728_11605	WBB22813.1	DUF1376 domain-containing protein
JI728_03430	123.333	185	84.7067	63.5833	0.937586	0.00333929	0.00630557	pepE	WBB25360.1	dipeptidase PepE
JI728_12860	61.3333	316	22.1067	59.7033	-0.936459	5.11e-06	1.37e-05	JI728_12860	WBB23025.1	mechanosensitive ion channel family protein
JI728_00475	106.667	147.333	838.18	804.327	0.936313	7.77e-06	2.06e-05	rpoZ	WBB24833.1	DNA-directed RNA polymerase subunit omega
JI728_20460	4774.33	6613	1232.33	896.383	0.936157	5.37e-12	2.44e-11	pepP	WBB24334.1	Xaa-Pro aminopeptidase
JI728_04910	145	744	43.0067	114.13	-0.93612	7.46e-08	2.42e-07	JI728_04910	WP_000550711.1	type I restriction endonuclease
JI728_20085	465	2411	138.83	368.91	-0.936062	4.58e-09	1.64e-08	csdA	WBB24267.1	cysteine desulfurase CsdA
JI728_01895	286.667	394	287.597	232.353	0.935932	4.95e-09	1.77e-08	kefG	WBB25090.1	glutathione-regulated potassium-efflux system ancillary protein KefG
JI728_14715	212	1076	78.0033	210.323	-0.935719	9.56e-11	3.97e-10	ansA	WBB23347.1	asparaginase
JI728_08955	439.333	2239.33	199.793	544.87	-0.935305	2.09e-11	9.06e-11	corC	WBB26329.1	CNNM family magnesium/cobalt transport protein CorC
JI728_10465	78	110.667	134.757	112.36	0.9343	1.15e-05	2.97e-05	mgsA	WBB26598.1	methylglyoxal synthase
JI728_14700	404.333	2051.67	142.96	384.923	-0.933911	2.48e-11	1.07e-10	selD	WBB23344.1	selenide%2C water dikinase SelD
JI728_08505	89.3333	458.667	14.4933	37.62	-0.933909	1.53e-07	4.83e-07	JI728_08505	WBB26249.1	autotransporter domain-containing esterase
JI728_14445	386.333	1944	134.347	362.633	-0.933909	0.000427172	0.000926082	aroH	WBB23302.1	3-deoxy-7-phosphoheptulonate synthase AroH
JI728_04705	4.66667	23.6667	1.55667	4.52333	-0.93388	0.0634569	0.0935088	JI728_04705	WBB25590.1	L-idonate 5-dehydrogenase
JI728_13180	270	1374.33	42.9567	112.7	-0.931851	6.34e-12	2.86e-11	JI728_13180	WBB23084.1	U32 family peptidase
JI728_19310	1.66667	8.66667	4.44333	16.36	-0.930968	0.21243	0.271432	gutM	WBB24122.1	transcriptional regulator GutM
JI728_03520	42	210.667	84.3867	272.24	-0.929728	0.00191316	0.00376794	psiE	WBB25376.1	phosphate-starvation-inducible protein PsiE
JI728_10165	9287.67	12989.3	2481.05	1809.17	0.929433	4.34e-11	1.85e-10	serS	WBB26541.1	serine--tRNA ligase
JI728_07490	259.333	360.333	37.8467	27.24	0.929209	2.66e-08	8.99e-08	foxA	WBB26062.1	ferrioxamine B receptor FoxA
JI728_04810	151.667	780	95.49	265.397	-0.928537	7.73e-05	0.000182512	JI728_04810	WBB25603.1	YebC/PmpR family DNA-binding transcriptional regulator
JI728_14520	14318	19871.3	2318.59	1672.71	0.927719	3.53e-08	1.18e-07	thrS	WBB23314.1	threonine--tRNA ligase
JI728_04405	666.333	947.667	399.09	304.74	0.926379	5.43e-08	1.78e-07	cysQ	WBB25535.1	3'(2')%2C5'-bisphosphate nucleotidase CysQ
JI728_10420	253.667	1303	298.64	878.393	-0.92601	2.82e-09	1.03e-08	fabA	WBB26589.1	bifunctional 3-hydroxydecanoyl-ACP dehydratase/trans-2-decenoyl-ACP isomerase
JI728_13335	2362.67	3285.67	526.52	382.483	0.925932	0.00109974	0.00225343	smvA	WBB23111.1	methyl viologen efflux MFS transporter SmvA
JI728_13685	30.3333	157	25.7167	71.7233	-0.925816	0.00196174	0.00385471	dmsB	WBB23172.1	dimethylsulfoxide reductase subunit B
JI728_14035	590.333	817.667	168.58	124.7	0.924907	3.7e-09	1.33e-08	JI728_14035	WBB23233.1	Bcr/CflA family multidrug efflux MFS transporter
JI728_20455	1814.67	2573	554.05	407.09	0.923678	9.28e-09	3.24e-08	ubiH	WBB24333.1	2-octaprenyl-6-methoxyphenyl hydroxylase
JI728_14775	5555.33	7968.67	2146.82	1595.33	0.923316	1.77e-10	7.2e-10	gapA	WBB23357.1	glyceraldehyde-3-phosphate dehydrogenase
JI728_15745	5.66667	8.33333	6.91	5.26667	0.923054	0.237475	0.298949	JI728_15745	WBB23517.1	peptidase
JI728_02830	19	26	2.46333	1.81	0.922574	0.0277273	0.0441894	JI728_02830	WBB25254.1	replication endonuclease
JI728_07985	386	540	102.827	75.66	0.922431	1.69e-09	6.26e-09	amtB	WBB26155.1	ammonium transporter AmtB
JI728_10100	78.6667	395.667	53.6633	150.767	-0.921074	4.67e-06	1.26e-05	JI728_10100	WBB26530.1	hydrolase
JI728_17930	2136.33	3040.33	2589.58	2135.4	0.920393	2.66e-11	1.15e-10	crr	WBB23894.1	PTS glucose transporter subunit IIA
JI728_13985	148.333	761	131.223	369.593	-0.919688	8.76e-09	3.07e-08	JI728_13985	WBB23223.1	TetR/AcrR family transcriptional regulator
JI728_05140	432.333	606.667	111.383	82.0267	0.919629	1.39e-10	5.7e-10	deoA	WP_005123902.1	thymidine phosphorylase
JI728_06375	322	1628	171.467	467.033	-0.919549	7.21e-12	3.23e-11	map	WBB25869.1	type I methionyl aminopeptidase
JI728_20830	3.33333	17.6667	9.19	27.22	-0.918674	0.185689	0.241611	iraD	WBB26914.1	anti-adapter protein IraD
JI728_18200	482.333	674	300.33	233.287	0.917726	6.39e-08	2.08e-07	purC	WBB23939.1	phosphoribosylaminoimidazolesuccinocarboxamide synthase
JI728_20815	4	20.6667	11.6633	35.3967	-0.916999	0.125782	0.171906	JI728_20815	WBB24400.1	cupin domain-containing protein
JI728_22070	402.333	2016	581.253	1758.82	-0.916917	6.36e-10	2.47e-09	accB	WBB24628.1	acetyl-CoA carboxylase biotin carboxyl carrier protein
JI728_22040	876	4302	298.86	797.19	-0.916099	4.64e-07	1.39e-06	mreC	WBB24622.1	rod shape-determining protein MreC
JI728_14605	64.3333	323.333	16.1633	42.3467	-0.915934	3.8e-07	1.15e-06	JI728_14605	WBB23329.1	6-phospho-beta-glucosidase
JI728_01025	133.667	190.333	42.8367	31.85	0.914745	2.5e-05	6.27e-05	JI728_01025	WBB24934.1	aryl-sulfate sulfotransferase
JI728_14880	3.66667	18.6667	10.06	35.0033	-0.913747	0.121793	0.16715	JI728_14880	WBB23374.1	DUF1971 domain-containing protein
JI728_02140	431	2166.33	106.137	277.327	-0.913612	3.06e-10	1.23e-09	trkA	WBB25137.1	Trk system potassium transporter TrkA
JI728_08920	7.66667	40	2.37667	5.83333	-0.912773	0.0406038	0.062603	JI728_08920	WBB26324.1	hypothetical protein
JI728_07520	32.6667	166.333	7.80333	19.8833	-0.912483	0.000235812	0.000526775	JI728_07520	WBB26068.1	bifunctional 2-methylcitrate dehydratase/aconitate hydratase
JI728_01615	729	3698	80.9	207.903	-0.911702	1.4e-07	4.43e-07	malT	WBB25035.1	HTH-type transcriptional regulator MalT
JI728_17685	403	1990.67	225.79	620.93	-0.911624	1.7e-09	6.29e-09	mlaA	WBB23862.1	phospholipid-binding lipoprotein MlaA
JI728_19905	264.333	1347	141.017	379.747	-0.911539	7.93e-10	3.07e-09	mazG	WBB24233.1	nucleoside triphosphate pyrophosphohydrolase
JI728_08680	3.66667	18.6667	3.81333	10.6967	-0.910898	0.132216	0.179375	JI728_08680	WBB26280.1	4Fe-4S dicluster domain-containing protein
JI728_23270	68	97.6667	51.19	40.22	0.910831	0.0028818	0.00549775	JI728_23270	WBB26963.1	lytic transglycosylase domain-containing protein
JI728_10810	10.6667	52.6667	5.95	16.79	-0.90944	0.0271702	0.0434478	icmH	WBB26659.1	type IVB secretion system protein IcmH/DotU
JI728_03120	787.667	3998.33	174.727	453.473	-0.909149	5.14e-10	2.01e-09	glpK	WBB25307.1	glycerol kinase GlpK
JI728_05215	110.667	158.333	158.58	134.163	0.908387	7.38e-06	1.96e-05	creA	WBB25670.1	protein CreA
JI728_08000	78	114.333	196.213	171.257	0.908123	0.00076363	0.00159934	JI728_08000	WBB26158.1	MGMT family protein
JI728_13380	9	46.6667	25426.5	62135.9	-0.908004	0.0333011	0.0522899	sra	WBB23119.1	stationary-phase-induced ribosome-associated protein
JI728_13325	34.6667	172.333	8.45	21.9667	-0.906988	4.98e-05	0.000120619	JI728_13325	WBB23109.1	NarK family nitrate/nitrite MFS transporter
JI728_10805	56.3333	287.667	6.84	17.1267	-0.905788	0.000106447	0.000246313	JI728_10805	WBB26658.1	AAA family ATPase
JI728_16720	245.333	342	86.9933	66.1167	0.904895	6e-07	1.78e-06	galS	WBB23685.1	HTH-type transcriptional regulator GalS
JI728_01590	140.333	198.333	29.0533	21.6033	0.904498	4.56e-06	1.23e-05	JI728_01590	WBB25031.1	TROVE domain-containing protein
JI728_04090	245	1274.33	151.883	410.643	-0.904389	8.03e-06	2.12e-05	frdB	WBB25478.1	fumarate reductase iron-sulfur protein
JI728_00440	26	130.667	3.38333	8.75667	-0.904049	0.000445821	0.00096455	yicI	WBB24826.1	alpha-xylosidase
JI728_09030	202	295.333	109.52	83.3133	0.903791	1.91e-07	5.99e-07	nagB	WBB26339.1	glucosamine-6-phosphate deaminase
JI728_16435	34.6667	173.333	5.06	13.0433	-0.903754	0.000127856	0.000293462	JI728_16435	WBB23634.1	DUF4034 domain-containing protein
JI728_09090	76.6667	385.333	43.3167	116.35	-0.902982	3.52e-06	9.66e-06	ybfF	WBB26351.1	esterase
JI728_21670	433.667	622	612.58	520.587	0.902837	2.46e-09	9.06e-09	greA	WBB24551.1	transcription elongation factor GreA
JI728_12635	41.6667	210.667	24.0333	64.4433	-0.902764	6.89e-05	0.000163504	JI728_12635	WBB22983.1	YciK family oxidoreductase
JI728_13650	1.66667	2.33333	8.31333	6.83	0.901857	0.448628	0.518631	JI728_13650	WBB23165.1	YnfA family protein
JI728_01875	216.333	1073.33	74.37	195.113	-0.901475	1.13e-08	3.92e-08	JI728_01875	WBB25086.1	hydrolase
JI728_05990	170.667	848.667	100.153	272.543	-0.90114	9.62e-08	3.09e-07	zapD	WBB25804.1	cell division protein ZapD
JI728_22735	270	1331	669.183	2142.44	-0.900668	1.12e-07	3.57e-07	atpI	NP_462771.1	F0F1 ATP synthase subunit I
JI728_12695	68.6667	344	40.9	111.283	-0.900245	2.64e-06	7.35e-06	pyrF	WBB22995.1	orotidine-5'-phosphate decarboxylase
JI728_14835	312.667	450	166.99	128.703	0.900137	3.99e-09	1.43e-08	JI728_14835	WBB23365.1	helix-turn-helix transcriptional regulator
JI728_01370	31	44.3333	76.65	70.1267	0.899857	0.00114327	0.00233254	panM	WBB24992.1	aspartate 1-decarboxylase autocleavage activator PanM
JI728_11515	143.333	719.333	106.257	291.47	-0.899621	7.61e-09	2.68e-08	JI728_11515	WBB22795.1	carbon-nitrogen hydrolase family protein
JI728_14515	9005.67	12910.3	9487.99	7841.41	0.897708	7.46e-08	2.42e-07	infC	WBB26863.1	translation initiation factor IF-3
JI728_22760	4148	20048	872.023	2239.02	-0.897312	4.14e-07	1.25e-06	atpA	WBB24732.1	F0F1 ATP synthase subunit alpha
JI728_17530	1017.33	5244.67	244.72	632.167	-0.897292	2.24e-06	6.28e-06	JI728_17530	NP_461303.1	sigma-54-dependent transcriptional regulator
JI728_23145	86.3333	123.333	5684.77	5728.56	0.897263	3e-05	7.45e-05	JI728_23145	WBB26940.1	hypothetical protein
JI728_23070	271.667	398	88.25	65.9033	0.896724	2.89e-08	9.72e-08	JI728_23070	WBB26995.1	permease
JI728_10610	22	31.3333	11.64	8.95333	0.896463	0.0161973	0.0270589	hpaH	WBB26622.1	2-oxo-hepta-3-ene-1%2C7-dioic acid hydratase
JI728_12770	111.333	561	44.86	117.25	-0.896086	2.2e-08	7.47e-08	sapB	WBB23008.1	peptide ABC transporter permease SapB
JI728_11820	5.33333	26.6667	2.24333	5.99333	-0.894559	0.0456784	0.0695213	JI728_11820	WP_017466154.1	tyrosine-type recombinase/integrase
JI728_04035	111.333	167.333	387.333	346.88	0.894095	0.000259951	0.00057797	JI728_04035	WBB25467.1	DUF4156 domain-containing protein
JI728_23415	1.66667	8.66667	2.64	7.33667	-0.894074	0.331238	0.399512	JI728_23415	WBB27070.1	hypothetical protein
JI728_05035	42	213.333	23.4733	62.58	-0.893236	0.000756811	0.00158584	JI728_05035	WBB25640.1	threonine/serine exporter ThrE family protein
JI728_17795	432.333	627.333	164.937	125.123	0.892099	3.77e-10	1.49e-09	mgrA	WBB23876.1	L-glyceraldehyde 3-phosphate reductase
JI728_04085	44.3333	227	104.21	317.52	-0.891974	0.00144915	0.00291609	frdC	WBB25477.1	fumarate reductase subunit FrdC
JI728_05705	340.333	1693.33	58.0233	147.977	-0.891764	2e-07	6.25e-07	kefC	WBB25754.1	glutathione-regulated potassium-efflux system protein KefC
JI728_01235	131.333	667	30.3533	77.65	-0.890397	3.72e-05	9.15e-05	dtpB	WBB24969.1	dipeptide/tripeptide permease DtpB
JI728_18165	246.667	1211.33	23.2367	58.6333	-0.889854	2.82e-09	1.03e-08	acrD	NP_461416.1	multidrug efflux RND transporter permease AcrD
JI728_12945	631	908.333	240.623	183.61	0.889773	3.47e-11	1.49e-10	ldhA	WBB23040.1	D-lactate dehydrogenase
JI728_06450	194.333	953	169.293	473.7	-0.888721	2.26e-08	7.67e-08	rnhB	WBB25884.1	ribonuclease HII
JI728_00740	52.3333	77.6667	1492.46	1461.97	0.887665	0.0118938	0.0202995	JI728_00740	WBB24882.1	hypothetical protein
JI728_04395	8	11.6667	19.65	17.62	0.88682	0.128017	0.174512	JI728_04395	WBB25533.1	winged helix-turn-helix transcriptional regulator
JI728_16670	91.6667	132.667	207.33	187.78	0.886423	6.7e-06	1.78e-05	JI728_16670	WBB23675.1	CidA/LrgA family protein
JI728_09650	2188	3191.33	320.57	236.75	0.884555	6.03e-08	1.97e-07	dinG	WBB26448.1	ATP-dependent DNA helicase DinG
JI728_12225	100	145.333	1103.29	1090.19	0.884332	0.000697154	0.00146878	JI728_12225	WBB22914.1	GlsB/YeaQ/YmgE family stress response membrane protein
JI728_18530	15.3333	76.3333	5.58	14.68	-0.882998	0.00860885	0.0151357	asrC	WBB23996.1	sulfite reductase subunit C
JI728_12035	956.667	1359.67	172.143	129.003	0.882545	1.2e-08	4.14e-08	ftsI	WBB22879.1	peptidoglycan glycosyltransferase FtsI
JI728_14730	20	98.6667	11.6067	30.72	-0.8821	0.000951972	0.00196578	JI728_14730	WBB23349.1	DeoR/GlpR transcriptional regulator
JI728_00550	144.333	204.667	72.3367	57.1367	0.881129	8.32e-06	2.2e-05	mutM	WBB24847.1	bifunctional DNA-formamidopyrimidine glycosylase/DNA-(apurinic or apyrimidinic site) lyase
JI728_05750	226.667	324.667	162.937	131.443	0.881081	2.62e-07	8.05e-07	rluA	WBB25763.1	bifunctional tRNA pseudouridine(32) synthase/23S rRNA pseudouridine(746) synthase RluA
JI728_23170	275.333	392.333	405.117	357.597	0.879351	1.03e-06	2.99e-06	JI728_23170	WBB26943.1	H-NS histone family protein
JI728_07225	17.3333	85	4.02	10.4533	-0.879141	0.00225139	0.00437444	JI728_07225	WBB26019.1	packaged DNA stabilization protein gp10
JI728_09420	241	354	86.5133	65.9933	0.879023	1.56e-05	3.98e-05	galT	WBB26406.1	galactose-1-phosphate uridylyltransferase
JI728_02930	10.3333	51	9.09333	25.2933	-0.878579	0.00882391	0.0154867	JI728_02930	WBB25274.1	tail fiber assembly protein
JI728_06590	432.667	635	243.993	191.377	0.878264	1.11e-06	3.23e-06	JI728_06590	WBB25907.1	class I SAM-dependent methyltransferase
JI728_06340	541.333	791.667	118.473	89.0767	0.877732	6.94e-10	2.69e-09	dgt	WBB25864.1	dGTPase
JI728_08055	139.333	205	103.743	83.1433	0.87724	2.92e-06	8.08e-06	acrR	WBB26168.1	multidrug efflux transporter transcriptional repressor AcrR
JI728_11850	4	19.6667	4.62667	14.6867	-0.876123	0.119423	0.164269	JI728_11850	WBB22849.1	DUF1441 family protein
JI728_05060	135	662.667	46.8567	120.65	-0.875264	6.09e-08	1.98e-07	JI728_05060	WBB25645.1	GGDEF domain-containing protein
JI728_18290	52.3333	258.333	7.30333	18.3367	-0.875008	2.31e-05	5.82e-05	JI728_18290	NP_461438.1	sensor domain-containing phosphodiesterase
JI728_08250	723.667	1057.67	369.293	288.667	0.874903	9.1e-10	3.49e-09	allR	WBB26205.1	HTH-type transcriptional repressor AllR
JI728_03740	3	15.3333	6.72	18.7167	-0.874738	0.205073	0.263295	JI728_03740	WBB25419.1	CidA/LrgA family protein
JI728_11565	13.3333	65	1.48	3.72333	-0.874389	0.0103768	0.0179477	recE	WBB22805.1	exodeoxyribonuclease VIII
JI728_04175	2097.67	3034	358.04	267.847	0.873899	4.01e-09	1.44e-08	mutL	WBB25491.1	DNA mismatch repair endonuclease MutL
JI728_01770	113.333	539	54.2867	143.743	-0.873739	3.52e-05	8.67e-05	dam	WBB25066.1	adenine-specific DNA-methyltransferase
JI728_21360	575.667	856.667	226.123	173.65	0.873293	1.31e-07	4.16e-07	JI728_21360	WBB24498.1	glutathione S-transferase family protein
JI728_03210	29.6667	147.333	9.54	24.51	-0.873221	0.00115782	0.00236109	JI728_03210	WBB25324.1	cytoplasmic protein
JI728_16820	132.667	648.667	125.003	348.73	-0.873139	1.52e-08	5.23e-08	yeiP	WBB23705.1	elongation factor P-like protein YeiP
JI728_06005	9	13	2.59667	1.98333	0.872674	0.130043	0.177105	hofC	WBB25807.1	protein transport protein HofC
JI728_02070	17430.7	24578.7	20795.4	18027.8	0.871851	3.33e-06	9.16e-06	rpsE	WBB25124.1	30S ribosomal protein S5
JI728_01490	287	411.333	71.3833	54.5533	0.871577	3.18e-07	9.71e-07	gntU	WBB25016.1	gluconate transporter
JI728_05525	2012.67	2886.67	810.477	627.337	0.870475	3.69e-08	1.23e-07	ispH	WBB25725.1	4-hydroxy-3-methylbut-2-enyl diphosphate reductase
JI728_21355	40.3333	60	94.9833	85.44	0.869765	0.0019125	0.00376794	JI728_21355	WP_008503138.1	DoxX family protein
JI728_23610	122.333	184.667	169.703	143.75	0.869271	7.54e-05	0.000178368	JI728_23610	WBB27016.1	cytoplasmic protein
JI728_23235	58.3333	85.3333	24.76	19.13	0.869073	0.0010251	0.00210964	JI728_23235	WBB26956.1	TrbG/VirB9 family P-type conjugative transfer protein
JI728_06900	267.333	400	96.1567	73.5833	0.868165	2.24e-05	5.64e-05	dinB	WBB25960.1	DNA polymerase IV
JI728_08875	204.667	301.667	82.69	64.1733	0.867878	3.11e-08	1.04e-07	JI728_08875	WBB26316.1	2-keto-3-deoxygluconate permease 2
JI728_01585	1356.33	6625	280.967	706.533	-0.866676	1.65e-09	6.15e-09	JI728_01585	NP_462424.1	sigma 54-dependent transcriptional regulator
JI728_10455	57	83.6667	95.14	84.3033	0.866602	0.000150296	0.000342202	JI728_10455	WBB26596.1	YccF domain-containing protein
JI728_17410	1906.67	2860	569.933	436.153	0.86562	1.91e-08	6.51e-08	ackA	WBB23811.1	acetate kinase
JI728_05965	4318	20888.3	478.877	1185.39	-0.863989	3.22e-09	1.17e-08	secA	WBB25799.1	preprotein translocase subunit SecA
JI728_02060	11451.3	16295	12069.1	10356.9	0.862657	1.51e-05	3.87e-05	rplF	WBB25122.1	50S ribosomal protein L6
JI728_17700	3.66667	5.33333	2.97667	2.37	0.862632	0.233415	0.294621	JI728_17700	WP_014609409.1	transposase
JI728_15060	332.667	1589	81.34	205.523	-0.862625	6.86e-05	0.000162953	purB	WBB23399.1	adenylosuccinate lyase
JI728_09350	5	24.3333	4.86667	14.47	-0.862102	0.0716968	0.104491	JI728_09350	WBB26393.1	fumarate hydratase subunit beta
JI728_08565	350.333	1679	108.95	278.47	-0.861536	4.92e-09	1.76e-08	fepE	WBB26261.1	LPS O-antigen length regulator
JI728_20580	9.33333	45.3333	3.35	8.89667	-0.861273	0.0124949	0.0212657	JI728_20580	WBB24357.1	Ldh family oxidoreductase
JI728_10815	22.6667	109	5.81667	14.69	-0.860939	0.00296573	0.00564271	tssK	WBB26660.1	type VI secretion system baseplate subunit TssK
JI728_02050	788.667	1121.67	4042.41	4065.12	0.859619	0.000265494	0.000589065	rpsN	WBB25120.1	30S ribosomal protein S14
JI728_03990	204.333	311.333	199.633	164.213	0.859563	2.13e-05	5.37e-05	JI728_03990	WBB25460.1	transcriptional regulator
JI728_05725	765.333	3673	383.66	999.69	-0.858604	8.6e-10	3.31e-09	rsmA	WBB25758.1	16S rRNA (adenine(1518)-N(6)/adenine(1519)-N(6))-dimethyltransferase RsmA
JI728_01705	77.6667	113.667	167.737	156.893	0.858036	0.000190677	0.00042978	hslR	WBB25053.1	ribosome-associated heat shock protein Hsp15
JI728_19265	4312.33	20472	486.363	1200.35	-0.857827	9.85e-09	3.44e-08	alaS	WBB24114.1	alanine--tRNA ligase
JI728_16750	2.33333	11.3333	0.956667	2.68	-0.857529	0.223026	0.283018	serB	WBB23691.1	phosphoserine phosphatase SerB
JI728_19210	649.333	3114.33	195.023	494.45	-0.857483	1.37e-06	3.94e-06	emrA	WBB24107.1	multidrug efflux MFS transporter periplasmic adaptor subunit EmrA
JI728_15945	1.33333	6.66667	0.95	2.51333	-0.85606	0.426689	0.497453	pduD	WBB23545.1	propanediol dehydratase medium subunit PduD
JI728_19160	11	16	19.79	17.84	0.85584	0.0994912	0.13974	JI728_19160	WBB26907.1	carboxymuconolactone decarboxylase family protein
JI728_10405	712.667	3400.33	141.073	350.587	-0.855234	8.39e-08	2.71e-07	pqiB	WBB26586.1	intermembrane transport protein PqiB
JI728_15975	5	7.33333	3.93	3.17333	0.855143	0.204084	0.262341	JI728_15975	WBB23551.1	phosphate propanoyltransferase
JI728_11585	4	19	59.4567	232.44	-0.854857	0.0948166	0.134059	JI728_11585	WBB22809.1	hypothetical protein
JI728_04430	420.667	2009	77.4133	192.607	-0.853865	2.89e-09	1.06e-08	tamA	WBB25540.1	autotransporter assembly complex protein TamA
JI728_10590	59	86	15.6067	12.09	0.853676	0.00229869	0.00446328	JI728_10590	NP_460074.1	4-hydroxyphenylacetate degradation bifunctional isomerase/decarboxylase
JI728_17150	484.667	2433.33	147.883	372.97	-0.853442	8.91e-05	0.000208567	glpC	WBB23763.1	anaerobic glycerol-3-phosphate dehydrogenase subunit C
JI728_03600	191.667	282.667	50.1633	38.6467	0.85186	1.32e-07	4.2e-07	JI728_03600	WBB25391.1	conjugal transfer protein TraF
JI728_07855	38	182.667	8.27	20.76	-0.851816	1.95e-05	4.92e-05	JI728_07855	WBB26130.1	sel1 repeat family protein
JI728_15855	217.667	1037.67	126.993	336.35	-0.851716	1.92e-06	5.46e-06	cbiM	WBB23530.1	cobalt ECF transporter S component CbiM
JI728_02190	87	418.333	87.1867	242.06	-0.851697	2.65e-07	8.15e-07	JI728_02190	WBB25145.1	gamma carbonic anhydrase family protein
JI728_12130	8	12.3333	82.32	72.99	0.851557	0.134698	0.182221	minE	WBB22897.1	cell division topological specificity factor MinE
JI728_23020	664.333	987.333	232.513	180.24	0.851545	4.65e-07	1.39e-06	arsB	WBB26987.1	ACR3 family arsenite efflux transporter
JI728_21235	355	1697	129.97	331.907	-0.851393	6.7e-10	2.6e-09	tsaD	WBB24477.1	tRNA (adenosine(37)-N6)-threonylcarbamoyltransferase complex transferase subunit TsaD
JI728_10435	7590.33	36258.3	2652.56	6730.59	-0.850266	1.31e-06	3.76e-06	ompA	WBB26592.1	porin OmpA
JI728_21695	1126.67	1672	5697.42	5585.06	0.849702	3.87e-06	1.05e-05	rplU	WBB24556.1	50S ribosomal protein L21
JI728_10090	5.33333	7.66667	12.6667	12.9233	0.849518	0.178183	0.233159	JI728_10090	WBB26529.1	integrase
JI728_23075	6	9	27.2767	25.5167	0.84941	0.183267	0.239044	JI728_23075	WBB26996.1	helix-turn-helix transcriptional regulator
JI728_13695	167	247.333	138.18	115.1	0.848037	4.84e-07	1.45e-06	dmsD	NP_460455.1	Tat proofreading chaperone DmsD
JI728_18155	196.333	952.667	31.4867	77.86	-0.848037	3.99e-07	1.2e-06	aegA	WBB23932.1	formate-dependent uric acid utilization protein AegA
JI728_14745	12	57.6667	5.76	15.12	-0.847893	0.0237228	0.0383963	JI728_14745	WBB23352.1	ketose-bisphosphate aldolase
JI728_01775	253.667	1188.33	172.36	459.617	-0.847685	5.1e-06	1.37e-05	rpe	WBB25067.1	ribulose-phosphate 3-epimerase
JI728_21475	5	24.3333	1.78333	4.50333	-0.847553	0.0799108	0.114852	gatD	WBB24518.1	galactitol-1-phosphate 5-dehydrogenase
JI728_10070	9	13.6667	208.337	192.627	0.846728	0.075035	0.108835	cspD	WBB26525.1	cold shock-like protein CspD
JI728_05100	807	3828	164.027	407.88	-0.845744	8.94e-07	2.61e-06	prfC	WBB25650.1	peptide chain release factor 3
JI728_17785	143	688.667	40.78	101.817	-0.845692	7.23e-08	2.34e-07	JI728_17785	WBB23874.1	ion channel protein
JI728_15075	920.667	4421.67	297.447	748	-0.845574	1.27e-09	4.8e-09	JI728_15075	WBB23401.1	cupin domain-containing protein
JI728_18510	364.333	1791.33	194.713	501.127	-0.845317	4.79e-05	0.000116364	suhB	WBB23994.1	inositol-1-monophosphatase
JI728_16645	93.3333	137.333	69.17	57.7333	0.845118	3.56e-05	8.77e-05	maiA	WBB23670.1	maleylacetoacetate isomerase
JI728_22460	273.667	1311.33	93.6733	235.293	-0.844723	1.5e-06	4.3e-06	JI728_22460	WBB24688.1	TDP-N-acetylfucosamine:lipid II N-acetylfucosaminyltransferase
JI728_08225	88.3333	132.333	32.5067	25.53	0.844349	0.000710459	0.0014946	sfbB	WBB26200.1	virulence-associated ABC transporter ATP-binding protein SfbB
JI728_00245	58.6667	87.3333	15.2033	11.8	0.844323	3.96e-05	9.7e-05	fucP	WBB24796.1	L-fucose:H+ symporter permease
JI728_00095	16	78	14.0433	36.2	-0.844137	0.020128	0.0330901	ccmA	WBB26748.1	cytochrome c biogenesis heme-transporting ATPase CcmA
JI728_12870	1648.33	8133.67	687.047	1744.42	-0.844055	2.7e-06	7.49e-06	uspE	WBB23027.1	universal stress protein UspE
JI728_06380	4820	7124	2950.06	2400.02	0.842921	0.000103191	0.000239299	rpsB	WBB25870.1	30S ribosomal protein S2
JI728_02470	278.333	425.333	224.037	184.23	0.842413	2.07e-06	5.84e-06	JI728_02470	WBB25188.1	YihA family ribosome biogenesis GTP-binding protein
JI728_18135	5.33333	25.6667	98.7267	318.55	-0.841886	0.080932	0.116241	JI728_18135	NP_461410.1	hypothetical protein
JI728_22445	270.333	1277.67	64.9667	162.27	-0.840774	1.69e-08	5.8e-08	JI728_22445	WBB24685.1	amino acid permease
JI728_17490	117	172.667	77.6167	64.3867	0.839475	3.21e-06	8.85e-06	JI728_17490	WBB23826.1	histidine ABC transporter permease HisQ
JI728_15240	761.667	1171	12613.9	12524.5	0.838625	2.63e-05	6.59e-05	acpP	WBB23432.1	acyl carrier protein
JI728_22975	66.6667	315	21.7833	55.4167	-0.836696	4.13e-06	1.12e-05	JI728_22975	WBB26979.1	IS4 family transposase ISAba1
JI728_23040	66.6667	315	21.7833	55.4167	-0.836692	4.11e-06	1.12e-05	JI728_23040	WBB26990.1	IS4 family transposase ISAba1
JI728_15790	19.3333	93.3333	82.62	256.33	-0.836491	0.00431158	0.00799275	JI728_15790	WBB23522.1	DUF1493 family protein
JI728_04890	56	272.333	15.54	38.4233	-0.83639	0.00112734	0.00230665	JI728_04890	WBB25618.1	DUF445 domain-containing protein
JI728_05570	3	14.6667	1.10667	2.70667	-0.836387	0.220494	0.280641	citC	WBB25732.1	[citrate (pro-3S)-lyase] ligase
JI728_18780	748.667	3646.67	191.737	474.213	-0.836331	2.16e-08	7.34e-08	pssA	WBB26902.1	CDP-diacylglycerol--serine O-phosphatidyltransferase
[truncated: 2,262 more rows]

## Sheet: Table S2
Table S2. The specific genes involved after wild-type strain exposed to the albumen compared to LB broth
A list of iron starvation genes
Gene name	Gene product	Log2FC
Iron acquisition enterobactin biosynthesis
entA	2,3-dihydroxybenzoate-2,3-dehydrogenase	0.689399
entB	isochorismatase	0.744699
entC	isochorismate synthase	2.89775
entD	enterobactin synthase subunit	1.19845
entE	(2,3-dihydroxybenzoyl)adenylate synthase	2.61395
entF	enterobactin non-ribosomal peptide synthetase	3.92237
entH	proofreading thioesterase	1.07947
entS	enterobactin transporter	1.62679
Ferric-enterobactin uptake
cirA	catecholate siderophore receptor	3.89672
fepA	TonB-dependent siderophore receptor	1.8996
fepB	Fe2+-enterobactin ABC transporter substrate-binding protein	2.72346
fepC	iron-enterobactin ABC transporter ATP-binding protein	1.6636
fepD	Fe3+-siderophore ABC transporter permease	3.22792
fepG	iron-enterobactin ABC transporter permease	2.37559
Ferric hydroxamate uptake
fhuA	ferrichrome porin	1.06818
fhuB	Fe3+-hydroxamate ABC transporter permease	1.07714
fhuC	Fe3+-hydroxamate ABC transporter ATP-binding protein	1.20687
fhuD	Fe3+-hydroxamate ABC transporter substrate-binding protein	0.954961
fhuE	ferric-rhodotorulic acid/ferric-coprogen receptor	3.03082
fhuF	siderophore-iron reductase	2.03344
Salmochelins biosynthesis and ferric salmochelin uptake
iroB	salmochelin biosynthesis C-glycosyltransferase	5.80461
iroC	salmochelin/enterobactin export ABC transporter	5.20134
iroD	esterase family protein	4.86123
iroE	alpha/beta hydrolase	3.65469
iroN	TonB-dependent siderophore receptor	-0.408188
Tonb-exbb-exbd energy transduction system
exbB	tol-pal system-associated acyl-CoA thioesterase	3.37488
exbD	TonB system transport protein	3.99898
tonB	TonB system transport protein	1.44974
Hydrolysis of enterobactin and ferric enterobactin
fes	enterochelin esterase	3.99371
Iron storage/release
bfd	bacterioferritin-associated ferredoxin	1.43522
ftnA	non-heme ferritin	-2.1996
yqjH	siderophore-interacting protein	3.62957
Fe-s cluster assembly during iron starvation
sufA	Fe-S cluster assembly scaffold	1.71232
sufB	Fe-S cluster assembly protein	1.00676
sufC	Fe-S cluster assembly ATPase	0.659817
sufD	Fe-S cluster assembly protein	0.471762
sufS	cysteine desulfurase	0.420994
Replacement of iron enzymes with iron-independent alternatives during iron starvation
nrdE	class 1b ribonucleoside-diphosphate reductase subunit alpha	6.42158
nrdF	class 1b ribonucleoside-diphosphate reductase subunit beta	5.55395
nrdH	glutaredoxin-like protein	6.17064
nrdI	class Ib ribonucleoside-diphosphate reductase assembly flavoprotein	6.99047
sodA	superoxide dismutase [Mn]	1.56535
sodB	superoxide dismutase [Fe]	-2.41031
Manganese uptake
mntH	Nramp family divalent metal transporter	1.4119
sitA	iron/manganese ABC transporter substrate-binding protein	4.68686
sitB	iron/manganese ABC transporter ATP-binding protein	4.98611
sitC	iron/manganese ABC transporter permease subunit	4.78879
sitD	iron/manganese ABC transporter permease subunit	4.44493
Iron uptake from heme
ydiE	hemin uptake protein	3.64651
A list of genes for biotin biosynthesis and utilization
Gene name	Gene product	Log2FC
bioA	adenosylmethionine--8-amino-7-oxononanoate transaminase	6.20407
bioB	biotin synthase	7.01389
bioC	malonyl-ACP O-methyltransferase	7.22311
bioD	ATP-dependent dethiobiotin synthetase	6.11882
bioF	8-amino-7-oxononanoate synthase	7.05801
A list of genes for metabolism and transport of amino acids
Gene name	Gene product	Log2FC
Branched chain amino acids
ilvC	ketol-acid reductoisomerase	2.12049
ilvD	dihydroxy-acid dehydratase	4.11759
ilvE	branched-chain-amino-acid transaminase	4.08653
ilvG	acetolactate synthase 2 catalytic subunit	5.56938
ilvM	acetolactate synthase 2 small subunit	5.5057
leuA	2-isopropylmalate synthase	3.33229
leuB	3-isopropylmalate dehydrogenase	2.99362
leuC	3-isopropylmalate dehydratase large subunit	2.69636
leuD	3-isopropylmalate dehydratase small subunit	2.74066
livF	high-affinity branched-chain amino acid ABC transporter ATP-binding protein LivF	1.64741
livG	high-affinity branched-chain amino acid ABC transporter ATP-binding protein LivG	1.62983
livK	high-affinity branched-chain amino acid ABC transporter substrate-binding protein LivK	1.86309
livM	branched chain amino acid ABC transporter permease LivM	1.62863
yeaS	leucine efflux protein LeuE	-1.02053
Aromatic amino acids
aroD	type I 3-dehydroquinate dehydratase	0.163256
aroP	aromatic amino acid transporter	1.35871
aroG	3-deoxy-7-phosphoheptulonate synthase	-0.283099
mtr	tryptophan permease	1.73164
pheA	bifunctional chorismate mutase/prephenate dehydratase	1.95413
trpA	tryptophan synthase subunit alpha	3.40988
trpB	tryptophan synthase subunit beta	3.08345
trpCF	bifunctional indole-3-glycerol-phosphate synthase/phosphoribosylanthranilate isomerase	3.33459
trpD	bifunctional anthranilate synthase glutamate amidotransferase component/anthranilate phosphoribosyltransferase	5.03808
trpE	anthranilate synthase component 1	4.32465
Threonine
thrA	bifunctional aspartate kinase/homoserine dehydrogenase I	3.01461
thrB	homoserine kinase	0.0947673
thrC	threonine synthase	-0.0749478
thrS	threonine--tRNA ligase	0.927719
Arginine
adiA	arginine decarboxylase	-0.458451
artM	arginine ABC transporter permease	2.38059
yjdE	arginine/agmatine antiporter	-0.484387
Cysteine
cysA	sulfate/thiosulfate ABC transporter ATP-binding protein	7.30626
cysB	HTH-type transcriptional regulator	2.29717
cysC	adenylyl-sulfate kinase	6.95415
cysD	sulfate adenylyltransferase subunit	8.31571
cysH	phosphoadenosine phosphosulfate reductase	6.72409
cysI	assimilatory sulfite reductase (NADPH) hemoprotein subunit	6.34233
cysJ	NADPH-dependent assimilatory sulfite reductase flavoprotein subunit	6.68512
cysM	cysteine synthase	2.91129
cysN	sulfate adenylyltransferase subunit	7.46312
cysP	thiosulfate/sulfate ABC transporter substrate-binding protein	7.5988
cysU	sulfate/thiosulfate ABC transporter permease	8.44301
cysW	sulfate/thiosulfate ABC transporter permease	7.86882
yedO	D-cysteine desulfhydrase	3.08935
Asparagine, glutamate
asnA	aspartate--ammonia ligase	3.72194
asnB	asparagine synthase B	1.02197
gltB	glutamate synthase large subunit	5.28431
gltD	glutamate synthase subunit	5.50143
gltJ	glutamate/aspartate ABC transporter permease	0.387147
gltK	glutamate/aspartate ABC transporter permease	0.048669
gltP	glutamate/aspartate:proton symporter	-1.15757
Lysine
cadB	cadaverine/lysine antiporter	-4.15073
lysA	diaminopimelate decarboxylase	1.17716
lysC	lysine-sensitive aspartokinase 3	-0.109555
Other amino-acid or peptide transporters
dppA	ABC transporter substrate-binding protein	2.62813
dppB	dipeptide ABC transporter permease	3.07933
dppC	dipeptide ABC transporter permease	2.44237
dppD	dipeptide ABC transporter ATP-binding protein	2.45591
dppF	dipeptide ABC transporter ATP binding subunit	2.21797
oppA	oligopeptide ABC transporter substrate-binding protein	0.09362
oppB	oligopeptide ABC transporter permease	-0.644186
oppC	oligopeptide ABC transporter permease	-0.510828
oppD	ABC transporter ATP-binding protein	-0.483852
yecC	L-cystine ABC transporter ATP-binding protein	2.37602
yecS	cystine ABC transporter permease	2.63593
A list of genes for hexonate and hexuronate utilization and carbohydrate metabolism
D-galactonate utilization
dgoA	galactonate dehydratase	2.13379
dgoK	2-dehydro-3-deoxygalactonokinase	2.59755
dgoR	D-galactonate utilization transcriptional regulator	2.64717
dgoT	MFS transporter	1.68334
dkgB	2,5-didehydrogluconate reductase	-1.93663
ghrB	glyoxylate/hydroxypyruvate reductase	0.335601
Mannonate utilization
uxuA	mannonate dehydratase	1.5209
uxuB	fructuronate reductase	0.525946
uxaC	glucuronate isomerase	0.254946
Hexonate utilization
eda	bifunctional 4-hydroxy-2-oxoglutarate aldolase/2-dehydro-3-deoxy-phosphogluconate aldolase	-0.439508
JI728_13085	L-idonate 5-dehydrogenase	-0.649605
JI728_13090	MFS transporter	0.4731
JI728_13095	SDR family oxidoreductase	1.30278
JI728_13100	D-galactonate dehydratase	2.46551
Glycolysis/hexose metabolism
fbaB	class I fructose-bisphosphate aldolase	-0.467621
frwB	PTS fructose-like transporter subunit IIB	0.0671704
frwC	PTS fructose transporter subunit EIIC	0.453195
gapA	glyceraldehyde-3-phosphate dehydrogenase	0.923316
gpmA	2,3-diphosphoglycerate-dependent phosphoglycerate mutase	1.92973
pfkB	6-phosphofructokinase II	1.15928
ptsP	phosphoenolpyruvate--protein phosphotransferase	0.292805
ptsH	phosphocarrier protein Hpr	1.60038
pyk	pyruvate kinase	-0.121049
fsa	fructose-6-phosphate aldolase	-0.122885
treB	PTS trehalose transporter subunit IIBC	-2.52115
TCA cycle
aceE	pyruvate dehydrogenase (acetyl-transferring)	1.34996
aceF	pyruvate dehydrogenase complex dihydrolipoyllysine-residue acetyltransferase	1.47624
acnA	aconitate hydratase	0.347002
acnB	bifunctional aconitate hydratase 2/2-methylisocitrate dehydratase	0.505607
lpdA	dihydrolipoyl dehydrogenase	0.347742
One carbon pathway
gcvA	glycine cleavage system transcriptional regulator	0.105576
gcvH	glycine cleavage system protein	-1.41746
gcvT	glycine cleavage system aminomethyltransferase	-1.82344
kbl	glycine C-acetyltransferase	-1.2463
tdh	L-threonine 3-dehydrogenase	-1.19162
glyA	serine hydroxymethyltransferase	-0.32571
sdaA	L-serine ammonia-lyase	-0.382106
serB	phosphoserine phosphatase	-0.697467
Mixed fermentation
ackA	acetate kinase	0.86562
adhP	alcohol dehydrogenase	-1.7854
Pentose phosphate shunt (non-oxidative branch)
rpiA	ribose-5-phosphate isomerase	-1.08799
tkt	transketolase	-2.0459
A list of genes for energy metabolism
Gene name	Gene product	Log2FC
asrA	anaerobic sulfite reductase subunit A	-1.53467
asrC	sulfite reductase subunit C	-0.882998
cyoA	cytochrome o ubiquinol oxidase subunit II	-0.807197
cyoB	cytochrome o ubiquinol oxidase subunit I	-0.728177
cyoC	cytochrome o ubiquinol oxidase subunit III	-0.243982
cyoD	cytochrome o ubiquinol oxidase subunit IV	-0.111556
dmsA	dimethylsulfoxide reductase subunit A	-2.08445
dmsB	dimethylsulfoxide reductase subunit B	-3.22207
dmsC	dimethyl sulfoxide reductase anchor subunit	-3.46736
fdhE	formate dehydrogenase accessory protein	-0.398977
fdhF	formate dehydrogenase subunit alpha	-3.9962
fdoG	formate dehydrogenase-N subunit alpha	-0.457598
fdoH	formate dehydrogenase subunit beta	0.210692
fdoI	formate dehydrogenase cytochrome b556 subunit	0.107103
frdA	fumarate reductase (quinol) flavoprotein subunit	-0.672283
frdB	fumarate reductase iron-sulfur protein	-0.904389
frdD	fumarate reductase subunit	-0.834734
glpA	anaerobic glycerol-3-phosphate dehydrogenase subunit A	0.29263
glpB	glycerol-3-phosphate dehydrogenase subunit	-0.32567
glpC	anaerobic glycerol-3-phosphate dehydrogenase subunit C	-0.853442
hybA	hydrogenase 2 operon protein	-1.81593
hybD	HyaD/HybD family hydrogenase maturation endopeptidase	-1.70889
hybE	hydrogenase-2 assembly chaperone	-1.29089
hybF	hydrogenase maturation nickel metallochaperone	-1.41235
hycA	formate hydrogenlyase regulator	-3.82783
hycC	formate hydrogenlyase subunit 3	-6.40898
hycD	respiratory chain complex I subunit 1 family protein	-6.6275
hycE	formate hydrogenlyase subunit	-6.80148
hycF	formate hydrogenlyase subunit	-6.39273
hycG	formate hydrogenlyase subunit	-6.50845
hycH	formate hydrogenlyase maturation HycH family protein	-5.73204
hycI	hydrogenase maturation peptidase	-6.71257
hydN	electron transport protein	-4.22465
hypB	hydrogenase nickel incorporation protein	-2.53412
hypC	hydrogenase 3 maturation protein	-2.81797
napA	nitrate reductase catalytic subunit	-3.52432
napD	chaperone	-1.99918
napF	ferredoxin-type protein	-2.26861
ndh	NADH-quinone dehydrogenase	3.55073
nirB	NADPH-nitrite reductase large subunit	1.26107
nirD	nitrite reductase small subunit	2.08793
nuoA	NADH-quinone oxidoreductase subunit	-0.679542
nuoB	NADH-quinone oxidoreductase subunit	-0.961983
nuoC	NADH-quinone oxidoreductase subunit	-0.95549
nuoE	NADH-quinone oxidoreductase subunit	-0.768386
nuoF	NADH-quinone oxidoreductase subunit	-0.965213
nuoG	NADH-quinone oxidoreductase subunit	-0.237504
nuoH	NADH-quinone oxidoreductase subunit	-0.0022144
nuoI	NADH-quinone oxidoreductase subunit	-0.0918526
nuoJ	NADH-quinone oxidoreductase subunit	-0.0178984
nuoK	NADH-quinone oxidoreductase subunit	0.2544
nuoL	NADH-quinone oxidoreductase subunit L	-0.188556
nuoM	NADH-quinone oxidoreductase subunit M	-0.757268
pflA	pyruvate formate lyase 1-activating protein	-0.0582478
pflB	formate C-acetyltransferase	0.0122052
pflE	glycyl-radical enzyme activating protein	-0.0419714
pflF	glycyl radical protein	-0.292997
sdhA	succinate dehydrogenase flavoprotein subunit	-1.60919
sdhB	succinate dehydrogenase iron-sulfur subunit	-1.79545
sdhC	succinate dehydrogenase cytochrome b556 subunit	-0.555543
sdhD	succinate dehydrogenase membrane anchor subunit	-0.702262
torT	TMAO reductase system periplasmic protein	-0.479002
yfiD	autonomous glycyl radical cofactor	3.0202
A list of virulence genes
Gene name	Gene product	Log2FC
SPI1 genes
avrA	type III secretion system YopJ family effector	-3.11303
sprB	transcriptional regulator	-6.42785
sirC	transcriptional regulator	-5.64929
JI728_19470	type III secretion system effector protein	-5.79125
orgB	type III secretion system linker protein	-5.7093
orgA	oxygen-regulated invasion protein	-5.09019
prgK	type III secretion system inner membrane ring lipoprotein	-5.66153
prgJ	type III secretion system inner rod protein	-5.73438
prgI	type III secretion system needle filament protein	-8.32451
prgH	type III secretion system inner membrane ring protein	-6.74485
hilD	transcriptional regulator	-3.75781
hilA	transcriptional regulator	-5.52609
iagB	SPI-1 type III secretion system invasion protein	-3.76889
sptP	pathogenicity island 1 effector protein	-4.36922
sicP	chaperone	-10.1284
JI728_19530	hypothetical protein	-6.0237
JI728_19535	acyl carrier protein	-9.21535
sipA	SPI-1 type III secretion system effector	-7.01188
sipD	SPI-1 type III secretion system needle tip complex protein	-8.25222
sipC	SPI-1 type III secretion system needle tip complex protein	-8.04321
sipB	SPI-1 type III secretion system needle tip complex protein	-7.55557
sicA	SycD/LcrH family type III secretion system chaperone	-7.01155
spaS	SPI-1 type III secretion system export apparatus protein	-5.43522
spaR	SPI-1 type III secretion system export apparatus protein	-6.59444
spaQ	SPI-1 type III secretion system export apparatus protein	-5.30654
spaP	SPI-1 type III secretion system export apparatus protein	-6.0199
spaO	SPI-1 type III secretion system protein	-6.63781
spaN	SPI-1 type III secretion system protein	-7.31893
spaM	SPI-1 type III secretion system protein	-6.59838
invC	SctN family type III secretion system ATPase	-6.43048
spaK	SPI-1 type III secretion system chaperone	-7.24264
invA	type III secretion system export apparatus protein	-7.03224
invE	type III secretion system gatekeeper	-6.49795
invG	type III secretion system outer membrane ring protein	-8.02985
invF	type III secretion system transcriptional activator	-8.71973
invH	SPI-1 type III secretion system invasion lipoprotein	-5.22774
SPI-2 genes
ssaU	SPI-2 type III secretion system apparatus protein	-7.19787
ssaT	SPI-2 type III secretion system apparatus protein	-8.0597
ssas	SPI-2 type III secretion system apparatus protein	-7.62528
ssaR	SPI-2 type III secretion system export apparatus protein	-6.22078
ssaQ	SPI-2 type III secretion system cytoplasmic ring protein	-4.79366
ssaP	SPI-2 type III secretion system apparatus protein	-4.6406
ssaO	SPI-2 type III secretion system apparatus protein	-5.4376
ssaN	SctN family type III secretion system ATPase	-5.70529
ssaV	SPI-2 type III secretion system apparatus protein	-5.95819
ssaM	SPI-2 type III secretion system apparatus protein	-6.21153
ssaL	SPI-2 type III secretion system apparatus protein	-5.87795
ssaK	SPI-2 type III secretion system apparatus protein	-6.32796
JI728_14125	cytoplasmic protein	-6.22459
ssaJ	SPI-2 type III secretion system apparatus lipoprotein	-5.51086
ssaI	SctI family type III secretion system inner rod subunit	-4.84091
ssaH	EscG/YscG/SsaH family type III secretion system needle protein co-chaperone	-3.94823
ssaG	type III secretion system needle filament protein	-3.03569
sseG	pathogenicity island 2 effector protein	-5.48275
sseF	type III secretion systems effector	-5.26739
sscB	SycD/LcrH family type III secretion system chaperone	-7.09022
sseE	LcrR family type III secretion system chaperone	-6.64445
sseD	SPI-2 type III secretion system translocon protein	-6.46379
sseC	SPI-2 type III secretion system translocon protein	-5.45545
sscA	SycD/LcrH family type III secretion system chaperone	-5.12933
sseB	SPI-2 type III secretion system translocon protein	-5.7132
sseA	SPI-2 type III secretion system chaperone	-6.33531
ssaE	YscE family type III secretion system co-chaperone	-6.38173
ssaD	SctD family type III secretion system inner membrane ring subunit	-7.46684
spiA	SPI-2 type III secretion system protein	-8.79031
spiC	SPI-2 type III secretion system protein	-7.38907
JI728_14215	two component system sensor kinase	-4.58646
JI728_14220	two component system response regulator	-4.38889
JI728_14225	MerR family transcriptional regulator	-0.965322
JI728_14230	DUF523 and DUF1722 domain-containing protein	2.09264
fumD	fumarate hydratase D	-1.35616
ttrR	two-component system response regulator	-1.05379
ttrS	two-component system sensor histidine kinase	-0.999416
ttrB	tetrathionate reductase subunit	0.274422
ttrC	tetrathionate reductase subunit	1.04774
ttrA	tetrathionate reductase subunit	-0.141513
JI728_14265	DeoR family transcriptional regulator	-3.50356
JI728_14280	proline iminopeptidase-family hydrolase	0.51497
JI728_14285	APC family permease	0.403565
pykF	pyruvate kinase	0.0251369
A list of genes encoding fimbriae
Gene name	Gene product	Log2FC
Fim gene cluster
fimA	type 1 fimbrial protein subunit	-3.54218
fimI	type 1 fimbrial protein subunit	-4.02042
fimC	type 1 fimbria chaperone	-3.72085
fimD	fimbrial biogenesis usher protein	-2.97587
fimH	type 1 fimbrin D-mannose specific adhesin	-2.14351
fimF	fimbria assembly protein	-0.561182
fimZ	fimbria biosynthesis transcriptional regulator	-5.14253
fimY	fimbria biosynthesis regulator	-2.09045
fimW	fimbria biosynthesis transcriptional regulator	-0.0433258
Bcf gene cluster
bcfA	fimbrial protein	-1.13185
bcfB	fimbrial biogenesis chaperone	-1.27423
bcfC	fimbrial usher	-1.1106
bcfD	fimbrial protein	-0.212833
bcfE	fimbrial protein	-0.255399
bcfF	fimbrial protein	-0.42517
bcfG	fimbrial chaperone	0.192426
Lpf gene cluster
lpfA	long polar fimbria major subunit	1.18025
lpfB	molecular chaperone	-0.468141
lpfC	outer membrane usher protein	0.00174905
lpfD	long polar fimbrial protein	0.0356591
lpfE	long polar fimbrial protein	0.770022
Saf gene cluster
safA	Saf-pilin pilus formation protein	-0.053156
safB	pili assembly chaperone	0.349646
JI728_06835	fimbrial biogenesis outer membrane usher protein	0.293467
safD	pilin structural protein	0.0882057
Std gene cluster
JI728_20310	fimbria/pilus periplasmic chaperone	-0.236131
stdB	fimbrial outer membrane usher protein	0.165628
JI728_20320	fimbrial protein	2.2064
Sth gene cluster
JI728_05235	type 1 fimbrial protein	-1.34109
sthD	fimbrial protein SthD	-0.452913
JI728_05245	fimbrial outer membrane usher protein	-0.724159
JI728_05250	fimbrial assembly chaperone	-2.27809
sthA	fimbrial protein SthA	1.39255

## Sheet: Table S3
Table S3. KEGG pathway classifications of DEGs based on up-regulation and down-regulation
Level 1	Level 2	GeneID_up	count_up	GeneID_down	count_down	count_total
Environmental Information Processing	Membrane transport	JI728_01035;JI728_01040;JI728_01045;JI728_01050;JI728_01055;JI728_01360;JI728_01375;JI728_01380;JI728_01385;JI728_01390;JI728_01395;JI728_03005;JI728_06260;JI728_06270;JI728_06525;JI728_06530;JI728_06535;JI728_07800;JI728_07805;JI728_07810;JI728_07815;JI728_07970;JI728_07975;JI728_08220;JI728_08570;JI728_08575;JI728_08580;JI728_08590;JI728_08945;JI728_09395;JI728_09400;JI728_09450;JI728_09455;JI7…	87	JI728_00100;JI728_00105;JI728_00110;JI728_00315;JI728_00320;JI728_00325;JI728_01415;JI728_01420;JI728_01425;JI728_03070;JI728_03075;JI728_04300;JI728_04305;JI728_04555;JI728_04980;JI728_04985;JI728_04990;JI728_04995;JI728_06775;JI728_10065;JI728_10130;JI728_10135;JI728_12760;JI728_12840;JI728_13120;JI728_13700;JI728_13705;JI728_14065;JI728_14070;JI728_14075;JI728_14080;JI728_14085;JI728_14100;JI7…	56	143
Environmental Information Processing	Signal transduction	JI728_02750;JI728_07655;JI728_07660;JI728_08160;JI728_08545;JI728_08945;JI728_10340;JI728_12395;JI728_12400;JI728_12405;JI728_12410;JI728_13305;JI728_18585;JI728_19260;JI728_19895;JI728_21280;JI728_22810	17	JI728_00085;JI728_01125;JI728_03840;JI728_03845;JI728_03890;JI728_03975;JI728_05540;JI728_05545;JI728_07475;JI728_08410;JI728_08725;JI728_08730;JI728_08740;JI728_09250;JI728_09255;JI728_11275;JI728_11280;JI728_11285;JI728_11870;JI728_11900;JI728_13195;JI728_13205;JI728_13355;JI728_13360;JI728_13375;JI728_13485;JI728_13795;JI728_14015;JI728_14215;JI728_14220;JI728_14240;JI728_14995;JI728_15000;JI7…	44	61
Metabolism	Carbohydrate metabolism	JI728_00050;JI728_00055;JI728_00060;JI728_00225;JI728_00230;JI728_00660;JI728_00875;JI728_03300;JI728_04905;JI728_05135;JI728_05555;JI728_05835;JI728_05840;JI728_05845;JI728_05850;JI728_05870;JI728_06055;JI728_06060;JI728_07510;JI728_09405;JI728_09960;JI728_09965;JI728_10500;JI728_11255;JI728_11260;JI728_13045;JI728_13100;JI728_14555;JI728_16790;JI728_16795;JI728_17425;JI728_17430;JI728_17435;JI7…	49	JI728_00315;JI728_00320;JI728_00325;JI728_00330;JI728_00335;JI728_01100;JI728_01135;JI728_01690;JI728_02565;JI728_02595;JI728_02695;JI728_03090;JI728_04300;JI728_04305;JI728_04310;JI728_04315;JI728_04320;JI728_04550;JI728_04555;JI728_05780;JI728_07315;JI728_07320;JI728_09220;JI728_09225;JI728_09230;JI728_09355;JI728_09380;JI728_09475;JI728_09825;JI728_12230;JI728_12315;JI728_13120;JI728_13370;JI7…	57	106
Metabolism	Amino acid metabolism	JI728_00225;JI728_00230;JI728_00660;JI728_00855;JI728_01065;JI728_01500;JI728_01845;JI728_03190;JI728_03195;JI728_03305;JI728_03310;JI728_03315;JI728_03320;JI728_03390;JI728_04615;JI728_04620;JI728_04625;JI728_04635;JI728_04905;JI728_05285;JI728_05610;JI728_05615;JI728_05835;JI728_05840;JI728_05845;JI728_05850;JI728_05870;JI728_05905;JI728_06875;JI728_07610;JI728_09010;JI728_09405;JI728_10575;JI7…	81	JI728_00635;JI728_00640;JI728_02695;JI728_04010;JI728_04585;JI728_04590;JI728_07315;JI728_07320;JI728_09115;JI728_09230;JI728_09825;JI728_12235;JI728_13215;JI728_13370;JI728_13545;JI728_14385;JI728_14890;JI728_18575;JI728_20020;JI728_20435;JI728_20440;JI728_20445;JI728_21395;JI728_21415	24	105
Metabolism	Metabolism of cofactors and vitamins	JI728_00225;JI728_00230;JI728_02325;JI728_02330;JI728_02340;JI728_02345;JI728_02350;JI728_03235;JI728_04905;JI728_05710;JI728_05870;JI728_06200;JI728_08595;JI728_08785;JI728_09325;JI728_09510;JI728_09515;JI728_09520;JI728_09525;JI728_09530;JI728_10575;JI728_11485;JI728_13045;JI728_13725;JI728_16490;JI728_16495;JI728_17940;JI728_18645;JI728_18725;JI728_19090;JI728_22550;JI728_22575;JI728_22580;JI7…	35	JI728_00555;JI728_02230;JI728_02695;JI728_03140;JI728_03330;JI728_03975;JI728_05160;JI728_05180;JI728_06205;JI728_06215;JI728_07750;JI728_08110;JI728_08115;JI728_08840;JI728_08845;JI728_12090;JI728_13370;JI728_13545;JI728_13920;JI728_13930;JI728_15860;JI728_15865;JI728_15870;JI728_15875;JI728_15880;JI728_15885;JI728_15890;JI728_15895;JI728_15900;JI728_15905;JI728_15910;JI728_15915;JI728_16695;JI7…	46	81
Metabolism	Energy metabolism	JI728_00660;JI728_01810;JI728_01815;JI728_03005;JI728_03190;JI728_03235;JI728_03300;JI728_03390;JI728_04620;JI728_09405;JI728_12390;JI728_12395;JI728_12400;JI728_12410;JI728_13045;JI728_13305;JI728_14555;JI728_14690;JI728_15165;JI728_17425;JI728_17430;JI728_17915;JI728_17970;JI728_17975;JI728_17980;JI728_17985;JI728_19800;JI728_19805;JI728_19810;JI728_19865;JI728_19870;JI728_19875;JI728_19895;JI7…	38	JI728_01690;JI728_03090;JI728_03765;JI728_07475;JI728_09220;JI728_09225;JI728_09250;JI728_09255;JI728_09355;JI728_09820;JI728_10170;JI728_10175;JI728_10180;JI728_12235;JI728_16060;JI728_16065;JI728_16735;JI728_17000;JI728_17015;JI728_18415;JI728_18420;JI728_18425;JI728_18520;JI728_20490;JI728_20555;JI728_23615	26	64
Metabolism	Metabolism of other amino acids	JI728_01065;JI728_03190;JI728_06200;JI728_07830;JI728_13255;JI728_13675;JI728_13915;JI728_17665;JI728_19095;JI728_19805;JI728_19810;JI728_20980;JI728_22195;JI728_22280;JI728_22710	15	JI728_03815;JI728_06205;JI728_09115;JI728_09825;JI728_10140;JI728_13215;JI728_13680;JI728_16595;JI728_16695;JI728_16700;JI728_20875	11	26
Metabolism	Nucleotide metabolism	JI728_04545;JI728_04620;JI728_05610;JI728_05615;JI728_07625;JI728_11485;JI728_19175;JI728_19180;JI728_19800;JI728_19805;JI728_19810;JI728_22265	12	JI728_00470;JI728_04585;JI728_04590;JI728_06920;JI728_08110;JI728_08125;JI728_08335;JI728_10375;JI728_11520;JI728_12315;JI728_16370;JI728_16695;JI728_16700;JI728_18325	14	26
Metabolism	Xenobiotics biodegradation and metabolism	JI728_10500;JI728_13045;JI728_13915;JI728_17665;JI728_17670;JI728_22195;JI728_22200;JI728_22265;JI728_22270	9	JI728_02695;JI728_08510;JI728_09915;JI728_13370;JI728_13475;JI728_13480;JI728_13990;JI728_16370;JI728_18325;JI728_19740;JI728_20915;JI728_20930	12	21
Metabolism	Lipid metabolism	JI728_06880;JI728_13045;JI728_17665;JI728_17670;JI728_22195;JI728_22200	6	JI728_01430;JI728_02695;JI728_03010;JI728_03565;JI728_09825;JI728_11175;JI728_12540;JI728_13370;JI728_15260;JI728_17130;JI728_17615;JI728_18050;JI728_18055;JI728_18060;JI728_19535	15	21
Metabolism	Glycan biosynthesis and metabolism	JI728_01005;JI728_05895;JI728_05905;JI728_05910;JI728_05915;JI728_05925;JI728_05930;JI728_05935	8	JI728_00560;JI728_00620;JI728_06430;JI728_06445;JI728_08340;JI728_09870;JI728_11350;JI728_21210	8	16
Metabolism	Biosynthesis of other secondary metabolites	JI728_01500;JI728_03195;JI728_05285;JI728_05840;JI728_12605;JI728_16120;JI728_18860;JI728_19805;JI728_19810	9	JI728_07315;JI728_16595;JI728_18575;JI728_19535;JI728_19740	5	14
Metabolism	Metabolism of terpenoids and polyketides	JI728_04180;JI728_08540;JI728_08560;JI728_08595;JI728_08600;JI728_08615;JI728_17425;JI728_17430;JI728_17665;JI728_17670;JI728_22195;JI728_22200	12	JI728_20555	1	13
Genetic Information Processing	Translation	JI728_00540;JI728_00545;JI728_01950;JI728_01980;JI728_01985;JI728_01995;JI728_02000;JI728_02005;JI728_02010;JI728_02015;JI728_02020;JI728_02025;JI728_02030;JI728_02045;JI728_02055;JI728_02065;JI728_02075;JI728_02080;JI728_02090;JI728_02095;JI728_02100;JI728_02115;JI728_02290;JI728_04850;JI728_08015;JI728_14505;JI728_14510;JI728_15265;JI728_17285;JI728_21590;JI728_21690;JI728_21895;JI728_21900	33	JI728_17840;JI728_21205	2	35
Genetic Information Processing	Replication and repair	JI728_03660;JI728_03665;JI728_19275;JI728_20190;JI728_21255	5	JI728_00460;JI728_03165;JI728_11170;JI728_11520;JI728_13905;JI728_18330	6	11
Genetic Information Processing	Folding, sorting and degradation	JI728_02340;JI728_04220;JI728_05335;JI728_05515;JI728_19895;JI728_21570	6	JI728_01305;JI728_06220;JI728_10505;JI728_15050	4	10
Cellular Processes	Cellular community - prokaryotes	JI728_01360;JI728_01375;JI728_01380;JI728_01385;JI728_01390;JI728_01395;JI728_03325;JI728_12605;JI728_18865;JI728_19225;JI728_19260;JI728_19755;JI728_22100	13	JI728_01100;JI728_03070;JI728_03075;JI728_03080;JI728_03085;JI728_06775;JI728_07750;JI728_10830;JI728_11275;JI728_11280;JI728_12840;JI728_14935;JI728_14940;JI728_14945;JI728_16375;JI728_19955;JI728_20835	17	30
Cellular Processes	Cell motility	JI728_01035;JI728_15335;JI728_15350;JI728_21280	4	JI728_11005;JI728_11275;JI728_11280;JI728_11285;JI728_11290;JI728_15305	6	10
Cellular Processes	Cell growth and death	JI728_05920;JI728_05925;JI728_05940	3	JI728_01825;JI728_12235;JI728_14535	3	6
Cellular Processes	Transport and catabolism	JI728_02750	1	JI728_11765;JI728_14015	2	3
Organismal Systems	Aging	JI728_02750;JI728_05335	2	JI728_11765;JI728_14015	2	4
Organismal Systems	Environmental adaptation		0	JI728_19455;JI728_23665	2	2
Organismal Systems	Endocrine system	JI728_09405	1	JI728_09825	1	2
Organismal Systems	Excretory system		0	JI728_12235	1	1
Organismal Systems	Immune system		0	JI728_19455	1	1

## Sheet: Table S4
Table S4. The presence/absence variation matrix shows gene presence or absence in four strains.
Each row represents a gene (protein), where the protein ID is used to indicate the presence, and a dash is used to indicate the absence.
S. Pullorum R51	S. Enteritidis P125109	S. Typhimurium SL1344	S. Typhimurium LT2
WBB25366.1	CAR35547.1	-	-
WBB24308.1	CAR34451.1	-	-
WBB26652.1	CAR32582.1	-	-
WBB25367.1	CAR35548.1	-	-
WBB25365.1	CAR35546.1	-	-
WBB23724.1	CAR33811.2	-	-
WBB26651.1	CAR32581.1	-	-
WBB25427.1	CAR35613.1	-	-
WBB22818.1	CAR32718.1	-	-
WBB26655.1	CAR32586.1	-	-
WBB25944.1	CAR31864.1	-	-
WBB26872.1	CAR33381.1	-	-
WBB25361.1	CAR35542.1	-	-
WBB23505.1	CAR33569.1	-	-
WBB26828.1	CAR32583.1	-	-
WBB24188.1	CAR34325.1	-	-
WBB23126.1	CAR33080.1	-	-
WBB26529.1	CAR32438.1	-	-
WBB23349.1	CAR33333.1	-	-
WBB22801.1	CAR32715.1	-	-
WBB25659.1	CAR35884.1	-	-
WBB25597.1	CAR35806.1	-	-
WBB25530.1	CAR35726.1	-	-
WBB24187.1	CAR34324.1	-	-
WBB23506.1	CAR33570.1	-	-
WBB26528.1	CAR32437.1	-	-
WBB23864.1	CAR33962.1	-	-
WBB23646.1	CAR33730.1	-	-
WBB25596.1	CAR35803.1	-	-
WBB25529.1	CAR35725.1	-	-
WBB23593.1	CAR33668.1	-	-
WBB23068.1	CAR33014.1	-	-
WBB22850.1	CAR32749.1	-	-
WBB23494.1	CAR33557.1	-	-
WBB26241.1	CAR32124.1	-	-
WBB25961.1	CAR31884.1	-	-
WBB26780.1	CAR35802.1	-	-
WBB25167.1	CAR35517.1	-	-
WBB23504.1	CAR33568.1	-	-
WBB23493.1	CAR33556.1	-	-
WBB25166.1	CAR35516.1	-	-
WBB23503.1	CAR33567.1	-	-
WBB26850.1	CAR33012.1	-	-
WBB23552.1	CAR33626.1	-	-
WBB26113.1	CAR31987.1	-	-
WBB23502.1	CAR33566.1	-	-
WBB23067.1	CAR33011.1	-	-
WBB26710.1	CAR32635.1	-	-
WBB23491.1	CAR33554.1	-	-
WBB23946.1	CAR34058.1	-	-
WBB22846.1	CAR32739.1	-	-
WBB26709.1	CAR32634.1	-	-
WBB23490.1	CAR33553.1	-	-
WBB23162.1	CAR33123.1	-	-
WBB23069.1	CAR33015.1	-	-
WBB25623.1	CAR35842.1	-	-
WBB22845.1	CAR32737.1	-	-
WBB26707.1	CAR32633.1	-	-
WBB26071.1	CAR31942.1	-	-
WBB25622.1	CAR35839.1	-	-
WBB23944.1	CAR34056.1	-	-
WBB23488.1	CAR33496.1	-	-
WBB23190.1	CAR33156.1	-	-
WBB25621.1	CAR35838.1	-	-
WBB23945.1	CAR34057.1	-	-
WBB26877.1	CAR33495.1	-	-
WBB24239.1	CAR34379.1	-	-
WBB23517.1	CAR33582.1	-	-
WBB24237.1	CAR34377.1	-	-
WBB23592.1	CAR33667.1	-	-
WBB22926.1	CAR32832.1	-	-
WBB25328.1	CAR35472.1	-	-
WBB25595.1	CAR35798.1	-	-
WBB23900.1	CAR34005.1	-	-
WBB26649.1	CAR32579.1	-	-
WBB25822.1	CAR31752.1	-	-
WBB24236.1	CAR34376.1	-	-
WBB23591.1	CAR33666.1	-	-
WBB23500.1	CAR33564.1	-	-
WBB23354.1	CAR33339.1	-	-
WBB22925.1	CAR32831.1	-	-
WBB26671.1	CAR32591.1	-	-
WBB25327.1	CAR35471.1	-	-
WBB25594.1	CAR35797.1	-	-
WBB25565.1	CAR35763.1	-	-
WBB23510.1	CAR33575.1	-	-
WBB24235.1	CAR34375.1	-	-
WBB23590.1	CAR33665.1	-	-
WBB23499.1	CAR33563.1	-	-
WBB23353.1	CAR33338.1	-	-
WBB26670.1	CAR32590.1	-	-
WBB25326.1	CAR35470.1	-	-
WBB25593.1	CAR35796.1	-	-
WBB24073.1	CAR34198.1	-	-
WBB23509.1	CAR33574.1	-	-
WBB23103.1	CAR33051.1	-	-
WBB22856.1	CAR32758.1	-	-
WBB24234.1	CAR34373.1	-	-
WBB26878.1	CAR33562.1	-	-
WBB23352.1	CAR33336.1	-	-
WBB25600.1	CAR35808.1	-	-
WBB25620.1	CAR35832.1	-	-
WBB24072.1	CAR34196.1	-	-
WBB23508.1	CAR33573.1	-	-
WBB24514.1	CAR34668.1	-	-
WBB23498.1	CAR33561.1	-	-
WBB23351.1	CAR33335.1	-	-
WBB25599.1	CAR35807.1	-	-
WBB24071.1	CAR34195.1	-	-
WBB23507.1	CAR33572.1	-	-
WBB24513.1	CAR34667.1	-	-
WBB23497.1	CAR33560.1	-	-
WBB23350.1	CAR33334.1	-	-
WBB25660.1	CAR35885.1	-	-
WBB26837.1	CAR32723.1	-	-
WBB25802.1	CAR31729.1	-	-
WBB24238.1	CAR34378.1	-	-
WBB26675.1	CAR32597.1	-	-
WBB23516.1	CAR33581.1	-	-
WBB22822.1	CAR32722.1	-	-
WBB23495.1	CDU41924.1	-	-
WBB23515.1	CAR33580.1	-	-
WBB23764.1	CAR33853.1	-	-
WBB26673.1	CAR32595.1	-	-
WBB23514.1	CAR33579.1	-	-
WBB22820.1	CAR32720.1	-	-			ATCC14028能比对上
WBB23513.1	CAR33578.1	-	-
WBB22819.1	CAR32719.1	-	-
WBB26654.1	CAR32585.1	-	-
WBB22776.1	CAR32690.1	-	-
WBB26672.1	CAR32592.1	-	-
WBB23512.1	CAR33577.1	-	-
WBB26653.1	CAR32584.1	-	-
WBB23511.1	CAR33576.1	-	-
WBB22817.1	CAR32716.1	-	-
WBB25368.1	CAR35549.1	-	-
-	CAR34070.1	CBW18569.1	-
-	CAR33717.1	CBW18212.1	-
-	CAR33841.1	CBW18346.1	-
-	CAR33220.1	CBW17437.1	-
-	CAR33584.1	CBW18078.1	-
-	CAR34482.1	CBW19136.1	-
-	CAR33504.1	CBW18028.1	-
-	CAR31706.1	CBW16219.1	-
-	CAR33503.1	CBW18027.1	-
-	CAR32982.1	CBW17674.1	-
-	CAR33550.1	CBW18073.1	-
-	CAR33502.1	CBW18026.1	-
-	CAR33549.1	CBW18072.1	-
-	CAR33501.1	CBW18025.1	-
-	CAR33548.1	CBW18071.1	-
-	CAR33515.1	CBW18039.1	-
-	CAR33532.1	CBW18058.1	-
-	CAR33513.1	CBW18038.1	-
-	CAR33512.1	CBW18037.1	-
-	CDU41926.1	CBW20496.1	-
-	CAR31911.1	CBW16437.1	-
-	CAR33544.1	CBW18068.1	-
-	CAR33511.1	CBW18036.1	-
-	CAR33543.1	CBW18067.1	-
-	CAR33510.1	CBW18035.1	-
-	CAR33038.1	CBW17621.1	-
-	CAR35822.1	CBW20527.1	-
-	CAR35608.1	CBW20299.1	-
-	CAR33509.1	CBW18034.1	-
-	CAR33585.1	CBW18079.1	-
-	CAR33508.1	CBW18033.1	-
-	CAR33539.1	CBW18064.1	-
-	CAR33507.1	CBW18032.1	-
-	CAR32267.1	CBW16811.1	-
-	CAR35761.1	CBW20471.1	-
-	CAR33506.1	CBW18031.1	-
-	CAR34579.1	CBW19233.1	-
-	CAR35434.1	CBW20109.1	-
-	CAR33537.1	CBW18062.1	-
-	CAR34072.1	CBW18572.1	-
-	CAR35351.1	CBW20025.1	-
-	CAR33359.1	CBW17304.1	-
-	CAR33591.1	CBW18084.1	-
-	CAR33519.1	-	-
-	CAR32964.1	-	-
-	CAR31863.1	-	-
-	CAR33518.1	-	-
-	CAR32963.1	-	-
-	CAR32589.1	-	-
-	CAR31931.1	-	-
-	CAR31861.1	-	-
-	CAR35376.1	-	-
-	CAR33517.1	-	-
-	CAR32962.1	-	-
-	CAR32588.1	-	-
-	CAR31860.1	-	-
-	CAR35844.1	-	-
-	CAR33516.1	-	-
-	CAR32961.1	-	-
-	CAR32717.1	-	-
-	CAR35843.1	-	-
-	CAR33547.1	-	-
-	CAR32960.1	-	-
-	CAR35805.1	-	-
-	CAR33546.1	-	-
-	CAR33514.1	-	-
-	CAR32959.1	-	-
-	CAR35804.1	-	-
-	CAR33545.1	-	-
-	CAR32958.1	-	-
-	CAR32120.1	-	-
-	CAR33571.1	-	-
-	CAR33536.1	-	-
-	CAR33535.1	-	-
-	CAR31810.1	-	-
-	CAR35828.1	-	-
-	CAR33964.1	-	-
-	CAR33534.1	-	-
-	CAR34741.1	-	-
-	CAR33533.1	-	-
-	CAR33337.1	-	-
-	CAR33013.1	-	-
-	CAR33500.1	-	-
-	CAR32944.1	-	-
-	CAR33499.1	-	-
-	CAR33729.1	-	-
-	CAR33530.1	-	-
-	CAR33497.1	-	-
-	CAR32975.1	-	-
-	CAR32942.1	-	-
-	CAR33728.1	-	-
-	CAR33529.1	-	-
-	CAR32974.1	-	-
-	CAR31804.1	-	-
-	CAR33727.1	-	-
-	CAR33528.1	-	-
-	CAR33332.1	-	-
-	CAR32973.1	-	-
-	CAR33527.1	-	-
-	CAR33494.1	-	-
-	CAR32972.1	-	-
-	CAR33526.1	-	-
-	CAR32971.1	-	-
-	CAR32496.1	-	-
-	CAR33541.1	-	-
-	CAR31784.1	-	-
-	CAR33540.1	-	-
-	CAR32311.1	-	-
-	CAR31751.1	-	-
-	CAR34229.1	-	-
-	CAR33538.1	-	-
-	CAR32757.1	-	-
-	CAR34454.1	-	-
-	CAR34326.1	-	-
-	CAR33505.1	-	-
-	CAR35837.1	-	-
-	CAR35734.1	-	-
-	CAR35836.1	-	-
-	CAR35801.1	-	-
-	CAR33542.1	-	-
-	CAR32580.1	-	-
-	CAR35910.2	-	-
-	CAR35716.1	-	-
-	CAR35121.1	-	-
-	CAR34701.1	-	-
-	CAR33788.1	-	-
-	CAR33559.1	-	-
-	CAR33525.1	-	-
-	CAR32970.1	-	-
-	CAR35651.1	-	-
-	CAR33524.1	-	-
-	CAR32969.1	-	-
-	CAR32596.1	-	-
-	CAR33523.1	-	-
-	CAR32968.1	-	-
-	CAR31869.1	-	-
-	CAR33522.1	-	-
-	CAR32967.1	-	-
-	CAR31894.1,CAR32593.1	-	-
-	CAR31868.1	-	-
-	CAR35614.1	-	-
-	CAR34374.1	-	-
-	CAR33521.1	-	-
-	CAR32966.1	-	-
-	CAR31699.1	-	-
-	CAR33520.1	-	-
-	CAR32965.1	-	-
-	CAR31698.1	-	-
-	CAR32939.1	-	QNL56390.1
-	CAR31749.1	-	QNL54970.1
-	CAR31806.1	-	QNL55024.1
WBB24856.1	CAR35117.1	-	QNL54020.1
WBB25030.1	CAR34923.1	-	QNL53833.1
WBB26161.1	CAR32037.1	-	QNL55260.1
WBB26785.1	CAR31662.1	-	QNL57002.1
WBB24094.1	CAR34221.1	-	QNL53141.1
WBB26321.1	CAR32214.1	-	QNL55434.1
WBB25678.1	CAR35906.1	-	QNL54816.1
WBB25010.1	CAR34946.1	-	QNL53857.1
WBB26158.1	CAR32034.1	-	QNL55257.1
WBB24991.1	CAR34965.1	-	QNL53876.1
WBB26303.1	CAR32195.1	-	QNL55415.1
WBB24919.1	CAR35050.1	-	QNL53954.1
WBB23374.1	CAR33362.1	-	QNL56006.1
WBB23402.1	CAR33401.1	-	QNL55974.1
WBB26173.1	CAR32049.1	-	QNL55272.1
WBB23778.1	CAR33868.1	-	QNL56983.1
WBB24984.1	CAR34973.1	-	QNL53883.1
WBB26429.1	CAR32330.1	-	QNL55555.1
WBB26913.1	CAR34457.1	-	QNL57131.1
WBB22857.1	CAR32759.1	-	QNL56570.1
WBB23293.1	CAR33266.1	-	QNL56095.1
WBB24931.1	CAR35037.1	-	QNL53941.1
WBB23633.1	CAR33711.1	-	QNL56821.1
WBB25503.1	CAR35697.1	-	QNL54608.1
WBB25471.1	CAR35665.1	-	QNL57173.1
WBB24858.1	CAR35115.1	-	QNL54018.1
WBB24489.1	CAR34639.1	-	QNL53548.1
WBB25389.1	CAR35572.1	-	QNL54486.1
WBB24502.1	CAR34654.1	-	QNL53564.1
WBB22849.1	CAR32745.1	-	QNL55667.1
WBB26301.1	CAR32193.1	-	QNL55413.1
WBB24246.1	-	-	QNL53299.1
WBB23752.1	-	-	QNL56957.1
WBB26371.1	-	-	QNL55498.1
WBB26499.1	-	-	QNL55626.1
WBB24337.1	-	-	QNL53392.1
WBB26842.1	-	-	QNL57045.1
WBB22989.1	-	-	QNL56432.1
WBB25567.1	-	-	QNL54689.1
WBB23154.1	-	-	QNL56241.1
WBB24790.1	-	-	QNL54097.1
WBB26849.1	-	-	QNL57075.1
WBB24710.1	-	-	QNL54186.1
WBB22851.1	-	-	QNL56577.1
WBB26106.1	-	-	QNL55204.1
WBB24032.1	-	-	QNL53008.1
WBB26831.1	-	-	QNL57089.1
WBB22852.1	-	-	QNL56576.1
WBB24164.1	-	-	QNL53217.1
WBB26736.1	-	-	QNL56635.1
WBB23521.1	-	-	QNL56705.1
WBB24916.1	-	-	QNL53958.1
WBB24010.1	-	-	QNL52930.1
WBB23038.1	-	-	QNL56369.1
WBB26719.1	-	-	QNL56653.1
WBB24821.1	-	-	QNL54059.1
WBB25497.1	-	-	QNL54602.1
WBB26862.1	-	-	QNL57062.1
WBB25652.1	-	-	QNL54783.1
WBB25436.1	-	-	QNL54533.1
WBB26890.1	-	-	QNL57103.1
WBB23363.1	-	-	QNL56017.1
WBB23370.1	-	-	QNL56010.1
WBB23249.1	-	-	QNL56140.1
WBB26357.1	-	-	QNL55471.1
WBB26460.1	-	-	QNL55589.1
WBB26061.1	-	-	QNL55156.1
WBB23519.1	-	-	QNL56703.1
WBB26928.1	-	-	QNL57156.1
WBB26883.1	-	-	QNL57095.1
WBB26879.1	-	-	QNL57090.1
WBB26903.1	-	-	QNL57117.1
WBB23956.1	-	-	QNL52871.1
WBB22964.1	-	-	QNL56458.1
WBB22828.1	-	-	QNL55789.1
WBB25293.1	-	-	QNL54336.1
WBB22848.1	-	-	QNL56580.1
WBB24364.1	-	-	QNL53419.1
WBB22988.1	-	-	QNL56433.1
WBB25189.1	-	-	QNL54268.1
WBB24436.1	-	-	QNL53496.1
WBB24096.1	-	-	QNL53143.1
WBB26887.1	-	-	QNL57099.1
WBB24941.1	-	-	QNL53929.1
WBB25146.1	-	-	QNL53712.1
WBB24495.1	-	-	QNL53556.1
WBB23090.1	-	-	QNL56319.1
WBB26852.1	-	-	QNL57070.1
WBB25945.1	-	-	QNL55099.1
-	-	-	QNL53084.1
-	-	-	QNL55769.1,QNL52995.1
-	-	-	QNL55679.1
-	-	-	QNL55649.1
-	-	-	QNL57009.1
-	-	-	QNL57000.1
-	-	-	QNL53111.1
-	-	-	QNL53083.1
-	-	-	QNL55678.1
-	-	-	QNL55648.1
-	-	-	QNL55098.1
-	-	-	QNL53082.1
-	-	-	QNL55708.1
-	-	-	QNL55677.1
-	-	-	QNL55647.1
-	-	-	QNL55097.1
-	-	-	QNL53081.1
-	-	-	QNL55676.1
-	-	-	QNL55646.1
-	-	-	QNL57017.1
-	-	-	QNL53080.1
-	-	-	QNL55675.1
-	-	-	QNL55645.1
-	-	-	QNL55095.1
-	-	-	QNL57121.1
-	-	-	QNL55674.1
-	-	-	QNL55644.1
-	-	-	QNL54718.1
-	-	-	QNL57172.1
-	-	-	QNL53079.1
-	-	-	QNL55673.1
-	-	-	QNL55643.1
-	-	-	QNL55093.1
-	-	-	QNL53850.1
-	-	-	QNL52950.1
-	-	-	QNL55665.1
-	-	-	QNL52949.1
-	-	-	QNL55664.1
-	-	-	QNL57083.1
-	-	-	QNL53067.1
-	-	-	QNL55662.1
-	-	-	QNL57097.1
-	-	-	QNL55661.1
-	-	-	QNL56019.1
-	-	-	QNL55691.1
-	-	-	QNL55660.1
-	-	-	QNL54458.1
-	-	-	QNL53123.1
-	-	-	QNL55690.1
-	-	-	QNL55659.1
-	-	-	QNL54181.1
-	-	-	QNL56572.1
-	-	-	QNL55689.1
-	-	-	QNL55658.1
-	-	-	QNL57007.1
-	-	-	QNL54730.1
-	-	-	QNL53062.1
-	-	-	QNL52879.1
-	-	-	QNL56571.1
-	-	-	QNL55688.1
-	-	-	QNL55657.1
-	-	-	QNL55137.1
-	-	-	QNL53092.1
-	-	-	QNL53061.1
-	-	-	QNL55806.1
-	-	-	QNL55687.1
-	-	-	QNL55656.1
-	-	-	QNL53291.1
-	-	-	QNL55670.1
-	-	-	QNL57082.1
-	-	-	QNL55669.1
-	-	-	QNL55610.1
-	-	-	QNL56583.1
-	-	-	QNL57186.1
-	-	-	QNL55668.1
-	-	-	QNL55487.1
-	-	-	QNL57036.1
-	-	-	QNL52981.1
-	-	-	QNL52951.1
-	-	-	QNL55666.1
-	-	-	QNL53078.1
-	-	-	QNL55672.1
-	-	-	QNL55642.1
-	-	-	QNL55671.1
-	-	-	QNL53091.1
-	-	-	QNL53060.1
-	-	-	QNL55686.1
-	-	-	QNL55655.1
-	-	-	QNL53527.1
-	-	-	QNL53090.1
-	-	-	QNL53059.1
-	-	-	QNL55804.1
-	-	-	QNL55777.1,QNL52987.1
-	-	-	QNL55685.1
-	-	-	QNL57035.1
-	-	-	QNL53089.1
-	-	-	QNL53058.1
-	-	-	QNL55803.1
-	-	-	QNL55684.1
-	-	-	QNL55654.1
-	-	-	QNL53088.1
-	-	-	QNL52998.1
-	-	-	QNL55683.1
-	-	-	QNL55653.1
-	-	-	QNL54054.1
-	-	-	QNL53087.1
-	-	-	QNL52873.1
-	-	-	QNL55682.1
-	-	-	QNL55652.1
-	-	-	QNL54696.1
-	-	-	QNL53114.1
-	-	-	QNL53086.1
-	-	-	QNL55681.1
-	-	-	QNL55651.1
-	-	-	QNL54915.1
-	-	-	QNL53085.1
-	-	-	QNL56928.1
-	-	-	QNL55680.1
-	-	-	QNL55650.1
-	-	-	QNL54883.1
WBB27029.1	-	-	-
WBB27084.1	-	-	-
WBB27053.1	-	-	-
WBB26939.1	-	-	-
WBB26975.1	-	-	-
WBB26933.1	-	-	-
WBB22816.1	-	-	-
WBB26708.1	-	-	-
WBB26007.1	-	-	-
WBB25976.1	-	-	-
WBB25946.1	-	-	-
WBB25917.1	-	-	-
WBB26773.1	-	-	-
WBB25278.1	-	-	-
WBB25246.1	-	-	-
WBB27092.1	-	-	-
WBB27052.1	-	-	-
WBB26938.1	-	-	-
WBB26974.1	-	-	-
WBB22815.1	-	-	-
WBB26800.1	-	-	-
WBB25975.1	-	-	-
WBB25916.1	-	-	-
WBB25277.1	-	-	-
WBB25088.1	-	-	-
WBB26937.1	-	-	-
WBB26973.1	-	-	-
WBB23723.1	-	-	-
WBB23569.1	-	-	-
WBB23361.1	-	-	-
WBB22814.1	-	-	-
WBB26650.1	-	-	-
WBB26006.1	-	-	-
WBB25974.1	-	-	-
WBB25915.1	-	-	-
WBB25276.1	-	-	-
WBB27082.1	-	-	-
WBB26966.1	-	-	-
WBB26936.1	-	-	-
WBB26972.1	-	-	-
WBB22813.1	-	-	-
WBB26005.1	-	-	-
WBB25973.1	-	-	-
WBB25914.1	-	-	-
WBB25453.1	-	-	-
WBB25275.1	-	-	-
WBB27025.1	-	-	-
WBB27081.1	-	-	-
WBB26965.1	-	-	-
WBB27001.1	-	-	-
WBB26971.1	-	-	-
WBB22812.1	-	-	-
WBB26004.1	-	-	-
WBB25972.1	-	-	-
WBB26797.1	-	-	-
WBB25913.1	-	-	-
WBB25821.1	-	-	-
WBB25452.1	-	-	-
WBB25274.1	-	-	-
WBB25242.1	-	-	-
WBB27080.1	-	-	-
WBB26964.1	-	-	-
WBB27000.1	-	-	-
WBB26970.1	-	-	-
WBB24460.1	-	-	-
WBB23751.1	-	-	-
WBB26884.1	-	-	-
WBB22811.1	-	-	-
WBB26003.1	-	-	-
WBB25971.1	-	-	-
WBB25943.1	-	-	-
WBB25273.1	-	-	-
WBB27023.1	-	-	-
WBB26963.1	-	-	-
WBB27003.1	-	-	-
WBB26969.1	-	-	-
WBB23962.1	-	-	-
WBB23750.1	-	-	-
WBB22810.1	-	-	-
WBB26002.1	-	-	-
WBB26799.1	-	-	-
WBB25942.1	-	-	-
WBB25272.1	-	-	-
WBB27045.1	-	-	-
WBB26954.1	-	-	-
WBB26991.1	-	-	-
WBB23865.1	-	-	-
WBB23496.1	-	-	-
WBB26667.1	-	-	-
WBB26486.1	-	-	-
WBB26024.1	-	-	-
WBB25993.1	-	-	-
WBB25933.1	-	-	-
WBB26934.1	-	-	-
WBB25263.1	-	-	-
WBB27044.1	-	-	-
WBB27094.1	-	-	-
WBB27069.1	-	-	-
WBB26953.1	-	-	-
WBB26979.1,WBB26990.1	-	-	-
WBB23317.1	-	-	-
WBB26666.1	-	-	-
WBB26023.1	-	-	-
WBB25992.1	-	-	-
WBB25932.1	-	-	-
WBB25262.1	-	-	-
WBB27043.1	-	-	-
WBB27014.1	-	-	-
WBB26952.1	-	-	-
WBB26989.1	-	-	-
WBB26665.1	-	-	-
WBB26022.1	-	-	-
WBB25991.1	-	-	-
WBB25931.1	-	-	-
WBB25261.1	-	-	-
WBB27042.1	-	-	-
WBB26951.1	-	-	-
WBB26988.1	-	-	-
WBB23951.1	-	-	-
WBB26664.1	-	-	-
WBB26021.1	-	-	-
WBB25990.1	-	-	-
WBB25930.1	-	-	-
WBB25260.1	-	-	-
WBB27096.1	-	-	-
WBB26950.1	-	-	-
WBB26987.1	-	-	-
WBB24290.1	-	-	-
WBB23981.1	-	-	-
WBB23492.1	-	-	-
WBB26663.1	-	-	-
WBB26020.1	-	-	-
WBB25989.1	-	-	-
WBB25929.1	-	-	-
WBB25259.1	-	-	-
WBB24949.1	-	-	-
WBB27041.1	-	-	-
WBB26949.1	-	-	-
WBB26986.1	-	-	-
WBB26662.1	-	-	-
WBB26481.1	-	-	-
WBB26019.1	-	-	-
WBB25988.1	-	-	-
WBB25928.1	-	-	-
WBB25777.1	-	-	-
WBB25258.1	-	-	-
WBB27040.1	-	-	-
WBB27064.1	-	-	-
WBB26948.1	-	-	-
WBB26985.1	-	-	-
WBB26661.1	-	-	-
WBB26018.1	-	-	-
WBB25987.1	-	-	-
WBB25927.1	-	-	-
WBB25257.1	-	-	-
WBB27039.1	-	-	-
WBB27063.1	-	-	-
WBB26947.1	-	-	-
WBB26984.1	-	-	-
WBB26829.1	-	-	-
WBB26017.1	-	-	-
WBB25986.1	-	-	-
WBB25926.1	-	-	-
WBB25256.1	-	-	-
WBB26946.1	-	-	-
WBB26983.1	-	-	-
WBB23734.1	-	-	-
WBB26660.1	-	-	-
WBB26016.1	-	-	-
WBB25985.1	-	-	-
WBB26796.1	-	-	-
WBB25255.1	-	-	-
WBB24819.1	-	-	-
WBB27061.1	-	-	-
WBB26945.1	-	-	-
WBB26982.1	-	-	-
WBB23003.1	-	-	-
WBB26659.1	-	-	-
WBB26015.1	-	-	-
WBB25984.1	-	-	-
WBB25925.1	-	-	-
WBB25284.1	-	-	-
WBB25254.1	-	-	-
WBB27060.1	-	-	-
WBB26944.1	-	-	-
WBB26981.1	-	-	-
WBB26960.1	-	-	-
WBB26997.1	-	-	-
WBB27005.1	-	-	-
WBB24672.1	-	-	-
WBB23501.1	-	-	-
WBB22807.1	-	-	-
WBB26030.1	-	-	-
WBB25999.1	-	-	-
WBB25969.1	-	-	-
WBB25939.1	-	-	-
WBB25269.1	-	-	-
WBB26959.1	-	-	-
WBB26996.1	-	-	-
WBB22806.1	-	-	-
WBB26398.1	-	-	-
WBB25998.1	-	-	-
WBB25268.1	-	-	-
WBB27049.1	-	-	-
WBB26958.1	-	-	-
WBB26995.1	-	-	-
WBB22805.1	-	-	-
WBB26028.1	-	-	-
WBB25997.1	-	-	-
WBB25937.1	-	-	-
WBB25601.1	-	-	-
WBB25267.1	-	-	-
WBB27048.1	-	-	-
WBB27073.1	-	-	-
WBB26957.1	-	-	-
WBB26994.1	-	-	-
WBB23559.1	-	-	-
WBB22804.1	-	-	-
WBB26669.1	-	-	-
WBB26367.1	-	-	-
WBB26027.1	-	-	-
WBB25996.1	-	-	-
WBB25936.1	-	-	-
WBB25266.1	-	-	-
WBB27047.1	-	-	-
WBB27072.1	-	-	-
WBB26956.1	-	-	-
WBB26993.1	-	-	-
WBB26893.1	-	-	-
WBB22803.1	-	-	-
WBB26830.1	-	-	-
WBB26057.1	-	-	-
WBB26026.1	-	-	-
WBB25995.1	-	-	-
WBB25935.1	-	-	-
WBB25265.1	-	-	-
WBB27046.1	-	-	-
WBB26955.1	-	-	-
WBB26992.1	-	-	-
WBB23866.1	-	-	-
WBB22802.1	-	-	-
WBB26668.1	-	-	-
WBB26487.1	-	-	-
WBB26025.1	-	-	-
WBB25994.1	-	-	-
WBB25934.1	-	-	-
WBB25598.1	-	-	-
WBB25264.1	-	-	-
WBB26962.1	-	-	-
WBB26999.1	-	-	-
WBB26968.1	-	-	-
WBB22809.1	-	-	-
WBB26674.1	-	-	-
WBB26032.1	-	-	-
WBB26001.1	-	-	-
WBB25970.1	-	-	-
WBB25941.1	-	-	-
WBB25878.1	-	-	-
WBB25271.1	-	-	-
WBB26961.1	-	-	-
WBB26998.1	-	-	-
WBB26967.1	-	-	-
WBB26924.1	-	-	-
WBB22808.1	-	-	-
WBB26031.1	-	-	-
WBB26000.1	-	-	-
WBB26935.1	-	-	-
WBB25940.1	-	-	-
WBB25270.1	-	-	-
WBB26760.1	-	-	-
WBB26658.1	-	-	-
WBB26014.1	-	-	-
WBB25983.1	-	-	-
WBB25924.1	-	-	-
WBB26765.1	-	-	-
WBB25253.1	-	-	-
WBB27059.1	-	-	-
WBB26943.1	-	-	-
WBB26657.1	-	-	-
WBB26013.1	-	-	-
WBB25982.1	-	-	-
WBB25923.1	-	-	-
WBB25801.1	-	-	-
WBB25283.1	-	-	-
WBB25252.1	-	-	-
WBB26942.1	-	-	-
WBB22821.1	-	-	-
WBB26656.1	-	-	-
WBB26012.1	-	-	-
WBB25981.1	-	-	-
WBB25922.1	-	-	-
WBB25282.1	-	-	-
WBB25251.1	-	-	-
WBB27033.1	-	-	-
WBB26941.1	-	-	-
WBB27002.1	-	-	-
WBB26916.1	-	-	-
WBB26011.1	-	-	-
WBB25980.1	-	-	-
WBB25921.1	-	-	-
WBB25281.1	-	-	-
WBB25250.1	-	-	-
WBB27056.1	-	-	-
WBB27004.1	-	-	-
WBB26978.1	-	-	-
WBB26010.1	-	-	-
WBB25979.1	-	-	-
WBB25920.1	-	-	-
WBB26794.1	-	-	-
WBB26764.1	-	-	-
WBB25249.1	-	-	-
WBB24783.1	-	-	-
WBB27055.1	-	-	-
WBB27006.1	-	-	-
WBB26977.1	-	-	-
WBB22844.1	-	-	-
WBB26009.1	-	-	-
WBB25978.1	-	-	-
WBB25919.1	-	-	-
WBB25280.1	-	-	-
WBB25248.1	-	-	-
WBB26940.1	-	-	-
WBB26976.1	-	-	-
WBB23274.1	-	-	-
WBB26008.1	-	-	-
WBB25977.1	-	-	-
WBB25947.1	-	-	-
WBB25918.1	-	-	-
WBB25279.1	-	-	-
WBB25247.1	-	-	-
WBB22840.1	-	CBW17081.1	QNL55801.1
WBB25582.1	-	CBW20490.1	QNL54705.1
WBB26411.1	-	CBW16855.2	QNL55538.1
WBB22841.1	-	CBW17082.1	QNL55802.1
WBB22836.1	-	CBW17077.1	QNL55797.1
WBB26324.1	-	CBW16748.1	QNL55437.1
WBB23199.1	-	CCG27787.1	QNL56191.1
WBB23230.1	-	CCG27786.1	QNL56159.1
WBB23722.1	-	CBW18314.1	QNL56927.1
WBB25616.1	-	CBW20533.1	QNL54741.1
WBB24130.1	-	CBW18922.1	QNL53182.1
WBB23086.1	-	CBW17625.1	QNL56323.1
WBB26362.1	-	CCG27785.1	QNL55476.1
WBB23964.1	-	CBW18580.1	QNL52882.1
WBB26899.1	-	CCG27792.1	QNL57111.1
WBB25237.1	-	CBW20091.1	QNL54320.1
WBB22916.1	-	CBW17817.1	QNL56509.1
WBB26841.1	-	CBW17076.1	QNL57044.1
WBB26896.1	-	CCG27791.1	QNL57108.1
WBB22837.1	-	CBW17078.1	QNL55798.1
WBB25236.1	-	CBW20090.1	QNL54319.1
WBB23637.1	-	CBW18213.1	QNL56827.1
WBB24818.1	-	CCG27795.1	QNL54062.1
WBB25852.1	-	CBW16294.1	QNL55004.1
WBB25726.1	-	CBW16152.1	QNL54869.1
WBB26840.1	-	CBW17068.1	QNL57043.1
WBB23767.1	-	CBW18361.1	QNL56972.1
WBB26839.1	-	CBW17066.1	QNL57042.1
WBB22999.1	-	CBW17730.1	QNL56422.1
WBB22827.1	-	CBW17065.1	QNL55788.1
WBB25537.1	-	CBW20425.1	QNL54642.1
WBB23440.1	-	CBW17221.1	QNL55935.1
WBB26826.1	-	CBW17124.1	QNL55842.1
WBB26787.1	-	CCG27784.1	QNL54926.1
WBB25238.1	-	CBW20092.1	QNL54321.1
WBB26918.1	-	CCG27794.1	QNL57133.1
WBB23882.1	-	CBW18485.1	QNL52788.1
WBB25190.1	-	CCG27797.1	QNL54270.1
WBB22842.1	-	CBW18653.1	QNL55805.1,QNL52956.1
WBB26846.1	-	CBW17766.1	QNL57077.1
WBB26397.1	-	CBW16840.1	QNL55524.1
WBB25360.1	-	CBW20213.1	QNL54436.1
WBB22829.1	-	CBW17067.1	QNL55790.1
WBB22830.1	-	CBW17069.1	QNL55791.1
WBB22835.1	-	CBW17074.1	QNL55796.1
WBB22832.1	-	CBW17071.1	QNL55793.1
WBB22834.1	-	CBW17073.1	QNL55795.1
WBB22831.1	-	CBW17070.1	QNL55792.1
WBB25150.1	-	CBW20172.1	QNL54397.1
WBB22833.1	-	CBW17072.1	QNL55794.1
WBB26633.1	-	CBW17152.1	QNL55870.1
WBB24692.1	-	CBW19972.1	QNL54206.1
WBB24389.1	-	CBW19187.1	QNL53444.1
WBB24355.1	-	CBW19154.1	QNL53410.1
WBB25938.1	-	CBW16367.1	QNL55075.1
WBB23391.1	-	CBW17274.1	QNL55985.1
WBB26533.1	-	CBW16988.2	QNL55713.1
WBB22997.1	-	CBW17732.1	QNL56424.1
WBB25201.1	-	CBW20053.1	QNL54282.1
WBB23957.1	-	CBW18570.1	QNL52872.1
WBB23704.1	-	CBW18283.1	QNL56897.1
WBB23050.1	-	CBW17662.1	QNL56357.1
WBB26882.1	-	CCG27790.1	QNL57094.1
-	CAR34037.1	CBW18538.1	QNL52841.1
-	CAR32909.1	CBW17727.1	QNL56419.1
-	CAR32421.1	CBW16965.1	QNL55692.1
-	CAR34223.1	CBW18881.1	QNL53144.1
-	CAR32440.1	CBW16985.1	QNL55710.1
-	CAR34069.1	CBW18568.1	QNL52870.1
-	CAR33808.1	CBW18313.1	QNL56926.1
-	CAR32851.1	CBW17789.1	QNL56481.1
-	CAR35677.1	CBW20370.1	QNL54587.1
-	CAR34112.1	CBW18612.1	QNL52914.1
-	CAR34985.1	CBW19645.1	QNL53893.1
-	CAR34922.1	CBW19583.1	QNL53832.1
-	CAR34860.1	CBW19519.1	QNL53770.1
-	CAR31819.1	CBW16327.1	QNL55036.1
-	CAR35790.1	CBW20501.1	QNL54714.1
-	CAR35190.1	CBW19855.1	QNL54098.1
-	CAR34808.1	CBW19467.1	QNL53718.1
-	CAR32943.1	CBW17692.1	QNL56386.1
-	CAR32162.1	CBW16693.1	QNL55383.1
-	CAR34240.1	CBW18898.1	QNL53159.1
-	CAR35900.1	CBW20607.1	QNL54810.1
-	CAR33531.1	CBW18057.1,CBW18312.1	QNL56925.1
-	CAR33074.1	CBW17585.1	QNL56284.1
-	CAR33839.1	CBW18344.1	QNL56955.1
-	CAR32945.1	CBW17691.1	QNL56385.1
-	CAR34076.1	CBW18576.1	QNL52878.1
-	CAR33980.1	CBW18478.1	QNL52783.1
-	CAR33879.1	CBW18384.1	QNL56994.1
-	CAR31857.1	CBW16384.1	QNL55090.1
-	CAR31629.1	CBW16140.1	QNL54857.1
-	CAR34641.1	CBW19294.1	QNL53550.1
-	CAR34385.1	CBW19041.1	QNL53297.1
-	CAR33135.1	CBW17520.1	QNL56221.1
-	CAR33324.1	CBW17331.1	QNL56036.1
-	CAR32090.1	CBW16616.1	QNL55313.1
-	CAR31899.1	CBW16425.1	QNL55125.1
-	CAR35615.1	CBW20305.1	QNL54525.1
-	CAR34869.1	CBW19529.1	QNL57139.1
-	CAR32912.1	CBW17723.1	QNL56415.1
-	CAR32946.1	CBW17690.1	QNL56384.1
-	CAR32684.1	CBW17931.1	QNL56612.1
-	CAR35015.1	CBW19675.1	QNL53920.1
-	CAR34543.1	CBW19197.1	QNL53454.1
-	CAR33076.1	CBW17583.1	QNL56282.1
-	CAR32150.1	CBW16681.1	QNL55372.1
-	CAR32057.1	CBW16583.1	QNL55280.1
-	CAR33837.1	CBW18342.1	QNL56953.1
-	CAR31927.1	CBW16453.1	QNL57012.1
-	CAR35835.1	CBW20541.1	QNL54748.1
-	CAR35384.1	CBW20058.1	QNL54287.1
-	CAR35262.1	CBW19930.1	QNL54167.1
-	CAR34193.1	CBW18765.1	QNL53049.1
-	CAR33592.1	CBW18086.1	QNL57091.1
-	CAR33077.1	CBW17582.1	QNL56281.1
-	CAR35218.1	CBW19883.1	QNL54122.1
-	CAR35030.1	CBW19689.1	QNL53934.1
-	CAR33320.1	CBW17335.1	QNL56040.1
-	CAR33425.1	CBW17237.1	QNL55951.1
-	CAR32552.1	CBW17141.1	QNL55859.1
-	CAR32860.1	CBW17780.1	QNL56472.1
-	CAR35834.1	CBW20540.1	QNL54747.1
-	CAR33078.1	CBW17581.1	QNL56280.1
-	CAR35825.1	CBW20530.1	QNL54738.1
-	CAR35217.1	CBW19882.1	QNL54121.1
-	CAR35161.1	CBW19819.1	QNL54061.1
-	CAR32297.1	CBW16841.1	QNL55525.1
-	CAR33708.1	CBW18202.1	QNL56818.1
-	CAR32935.1	CBW17700.1	QNL56393.1
-	CAR33644.1	CBW18139.1	QNL56756.1
-	CAR35789.1	CBW20500.1	QNL54713.1
-	CAR32785.1	CBW17856.1	QNL56545.1
-	CAR35849.1	CBW20552.1	QNL54759.1
-	CAR35775.1	CBW20485.1	QNL57175.1
-	CAR33370.1	CBW17292.1	QNL56000.1
-	CAR35099.1	CBW19756.1	QNL54002.1
-	CAR34657.1	CBW19310.1	QNL53567.1
-	CAR31768.1	CBW16278.1	QNL54988.1
-	CAR32452.1	CBW16998.1	QNL55722.1
-	CAR31954.1	CBW16480.1	QNL55178.1
-	CAR33642.1	CBW18136.1	QNL56754.1
-	CAR33029.1	CBW17631.1	QNL56328.1
-	CAR32176.1	CBW16707.1	QNL55397.1
-	CAR34559.1	CBW19213.1	QNL53469.1
-	CAR34363.1	CBW19023.1	QNL53280.1
-	CAR34017.1	CBW18516.1	QNL52819.1
-	CAR33379.1	CBW17283.1	QNL55993.1
-	CAR33925.1	CBW18430.1	QNL52737.1
-	CAR34111.1	CBW18611.1	QNL52913.1
-	CAR32941.1	CBW17694.1	QNL56388.1
-	CAR32259.1	CBW16790.1	QNL55479.1
-	CAR33274.1	CBW17383.1	QNL56087.1
-	CAR31951.1	CBW16477.1	QNL55175.1
-	CAR31919.1	CBW16445.1	QNL55145.1
-	CAR35857.1	CBW20560.1	QNL54767.1
-	CAR33301.1	CBW17354.1	QNL56059.1
-	CAR34298.1	CBW18956.1	QNL53215.1
-	CAR34078.1	CBW18578.1	QNL52880.1
-	CAR34045.1	CBW18546.1	QNL52849.1
-	CAR33607.1	CBW18101.1	QNL56720.1
-	CAR31633.1	CBW16144.1	QNL54861.1
-	CAR33053.1	CBW17606.1	QNL56304.1
-	CAR33146.1	CBW17509.1	QNL56211.1
-	CAR33242.1	CBW17415.1	QNL57063.1
-	CAR33441.1	CBW17220.1	QNL57051.1
-	CAR32504.1	CBW17092.1	QNL57046.1
-	CAR33033.1	CBW17627.1	QNL56325.1
-	CAR33188.1	CBW17469.1	QNL56170.1
-	CAR31632.1	CBW16143.1	QNL54860.1
-	CAR35903.1	CBW20610.1	QNL54813.1
-	CAR33083.1	CBW17572.1	QNL56273.1
-	CAR33276.1	CBW17381.1	QNL56085.1
-	CAR33346.1	CBW17317.1	QNL56023.1
-	CAR33378.1	CBW17284.1	QNL55994.1
-	CAR32503.1	CBW17091.1	QNL55811.1
-	CAR31673.1	CBW16186.1	QNL54900.1
-	CAR35366.1	CBW20040.1	QNL54269.1
-	CAR34013.1	CBW18512.1	QNL52815.1
-	CAR31794.1	CBW16304.1	QNL55013.1
-	CAR33277.1	CBW17380.2	QNL56084.1
-	CAR33475.1	CBW17186.1	QNL55902.1
-	CAR33990.1	CBW18489.1	QNL52792.1
-	CAR31907.1	CBW16433.1	QNL55133.1
-	CAR35010.1	CBW19670.1	QNL53915.1
-	CAR34158.1	CBW18715.1	QNL53017.1
-	CAR33927.1	CBW18432.1	QNL52739.1
-	CAR31890.1	CBW16417.1	QNL55120.1
-	CAR35214.1	CBW19879.1	QNL54119.1
-	CAR34214.1	CBW18872.1	QNL53134.1
-	CAR33402.1	CBW17260.1	QNL55973.1
-	CAR32547.1	CBW17136.1	QNL55854.1
-	CAR32954.1	CBW17682.1	QNL56376.1
-	CAR33103.1	CBW17552.2	QNL56253.1
-	CAR32184.1	CBW16715.1	QNL55405.1
-	CAR32343.1	CBW16886.1	QNL55567.1
-	CAR32932.1	CBW17703.1	QNL56396.1
-	CAR33272.1	CBW17385.1	QNL56089.1
-	CAR33679.1	CBW18173.1	QNL56789.1
-	CAR34585.1	CBW19239.1	QNL53494.1
-	CAR34534.1	CBW19188.1	QNL53445.1
-	CAR34439.1	CBW19095.1	QNL53350.1
-	CAR34154.1	CBW18711.1	QNL53013.1
-	CAR31651.1	CBW16162.1	QNL54878.1
-	CAR34815.1	CBW19474.1	QNL53725.1
-	CAR31609.1	CBW16120.1	QNL54837.1
-	CAR34424.1	CBW19080.1	QNL53337.1
-	CAR34127.1	CBW18627.1	QNL52928.1
-	CAR34063.1	CBW18562.1	QNL52864.1
-	CAR32857.1	CBW17783.1	QNL56475.1
-	CAR33321.1	CBW17334.1	QNL56039.1
-	CAR34656.1	CBW19309.1	QNL53566.1
-	CAR34235.1	CBW18893.1	QNL53154.1
-	CAR33614.1	CBW18108.1	QNL56727.1
-	CAR35833.1	CBW20539.1	QNL54746.1
-	CAR33139.1	CBW17516.1	QNL56217.1
-	CAR32211.1	CBW16742.1	QNL55431.1
-	CAR35216.1	CBW19881.1	QNL57152.1
-	CAR34649.1	CBW19302.1	QNL53559.1
-	CAR32094.1	CBW16620.1	QNL55316.1
-	CAR34039.1	CBW18540.1	QNL52843.1
-	CAR33348.1	CBW17315.2	QNL56021.1
-	CAR35894.1	CBW20601.1	QNL54804.1
-	CAR34216.1	CBW18874.1	QNL53136.1
-	CAR31926.1	CBW16452.1	QNL55152.1
-	CAR35215.1	CBW19880.1	QNL54120.1
-	CAR34227.1	CBW18885.1	QNL53148.1
-	CAR31932.1	CBW16458.1	QNL55157.1
-	CAR33840.1	CBW18345.1	QNL56956.1
-	CAR33445.1	CBW17216.1	QNL55931.1
-	CAR31720.1	CBW16233.1	QNL54944.1
-	CAR35729.1	CBW20420.1	QNL54637.1
-	CAR35092.1	CBW19749.1	QNL53995.1
-	CAR34042.1	CBW18543.1	QNL52846.1
-	CAR33085.1	CBW17570.1	QNL56271.1
-	CAR32501.1	CBW17089.1	QNL55809.1
-	CAR33920.1	CBW18425.1	QNL52732.1
-	CAR31703.1	CBW16216.1	QNL54930.1
-	CAR31792.1	CBW16302.1	QNL55011.1
-	CAR32743.1	CBW17897.1	QNL56582.1
-	CAR33086.1	CBW17569.1	QNL56270.1
-	CAR32499.1	CBW17087.1	QNL55808.1
-	CAR33697.1	CBW18191.1	QNL56807.1
-	CAR32369.1	CBW16912.1	QNL57031.1
-	CAR33791.1	CBW18286.1	QNL56900.1
-	CAR32814.1	CBW17826.1	QNL56517.1
-	CAR32846.1	CBW17794.1	QNL56486.1
-	CAR32936.1	CBW17699.1	QNL56392.1
-	CAR33087.1	CBW17568.1	QNL56269.1
-	CAR33119.1	CBW17536.1	QNL56236.1
-	CAR33247.1	CBW17410.1	QNL56114.1
-	CAR32497.1	CBW17085.1	QNL55807.1
-	CAR35151.1	CBW19811.1	QNL54053.1
-	CAR35023.1	CBW19683.1	QNL53928.1
-	CAR34009.1	CBW18508.1	QNL52811.1
-	CAR33633.1	CBW18127.1	QNL56745.1
-	CAR31790.1	CBW16300.1	QNL55009.1
-	CAR32937.1	CBW17698.1	QNL56391.1
-	CAR32263.1	CBW16794.1	QNL55482.1
-	CAR35632.1	CBW20322.1	QNL54540.1
-	CAR34226.1	CBW18884.1	QNL53147.1
-	CAR31789.1	CBW16299.1	QNL55008.1
-	CAR32938.1	CBW17697.1	QNL57074.1
-	CAR35881.1	CBW20584.1	QNL54787.1
-	CAR32473.1	CBW17019.1	QNL55742.1
-	CAR35225.1	CBW19890.1	QNL54129.1
-	CAR35038.1	CBW19697.1	QNL53942.1
-	CAR35003.1	CBW19663.1	QNL53909.1
-	CAR34938.1	CBW19599.1	QNL53848.1
-	CAR32940.1	CBW17695.1	QNL56389.1
-	CAR32071.1	CBW16597.1	QNL55294.1
-	CAR31910.1	CBW16436.1	QNL55136.1
-	CAR32422.1	CBW16966.1	QNL55693.1
-	CAR35658.1	CBW20351.1	QNL54569.1
-	CAR35150.1	CBW19810.1	QNL54052.1
-	CAR35053.1	CBW19712.1	QNL53957.1
-	CAR34987.1	CBW19647.1	QNL53895.1
-	CAR32672.1	CBW17943.1	QNL56624.1
-	CAR31854.1	CBW16362.1	QNL55070.1
-	CAR35192.1	CBW19857.1	QNL54100.1
-	CAR35036.1	CBW19695.1	QNL53940.1
-	CAR34937.1	CBW19598.1	QNL53847.1
-	-	CBW18795.1	QNL53077.1
-	-	CBW16663.1	QNL55355.1
-	-	CBW18662.1	QNL52964.1
-	-	CBW18504.1	QNL52807.1
-	-	CBW19107.1	QNL53362.1
-	-	CBW18661.1	QNL52963.1
-	-	CBW18120.1	QNL56738.1
-	-	CBW17047.1,CBW18693.1	QNL55770.1,QNL52994.1
-	-	CBW17048.1	QNL55771.1,QNL52993.1
-	-	CBW16262.1	QNL54972.1
-	-	CBW18311.1	QNL56924.1
-	-	CBW17049.1	QNL55772.1,QNL52992.1
-	-	CBW18659.1	QNL52962.1
-	-	CBW17046.1	QNL57040.1,QNL57115.1
-	-	CBW16390.1	QNL55096.1
-	-	CBW18310.1	QNL56923.1
-	-	CBW16397.1	QNL55101.1
-	-	CBW17050.1	QNL55773.1,QNL52991.1
-	-	CBW18658.1	QNL52961.1
-	-	CBW17045.1	QNL55768.1,QNL52996.1
-	-	CBW18309.1	QNL56922.1
-	-	CBW17051.1	QNL55774.1,QNL52990.1
-	-	CBW18657.1	QNL52960.1
-	-	CBW17044.1	QNL55767.1,QNL52997.1
-	-	CBW16388.1	QNL55094.1
-	-	CBW18660.1	QNL57113.1
-	-	CBW17043.1	QNL55766.1
-	-	CBW17052.1	QNL55775.1,QNL52989.1
-	-	CBW18307.1	QNL56921.1
-	-	CBW18845.1	QNL53110.1
-	-	CBW18780.1	QNL53064.1
-	-	CBW20335.1	QNL54554.1
-	-	CBW20240.1	QNL54464.1
-	-	CBW18833.1	QNL53099.1
-	-	CBW18021.1	QNL56698.1
-	-	CBW17894.1	QNL56579.1
-	-	CBW16796.1	QNL55484.1
-	-	CBW16378.1	QNL55085.1
-	-	CBW20453.1	QNL54670.1
-	-	CBW20229.2	QNL54452.1
-	-	CBW19841.1	QNL54083.1
-	-	CBW19421.1	QNL53673.1
-	-	CBW19326.1	QNL53583.1
-	-	CBW18844.1	QNL53109.1
-	-	CBW18779.1	QNL53063.1
-	-	CBW17645.1	QNL57073.1
-	-	CBW20334.1	QNL54553.1
-	-	CBW20304.1	QNL54524.1
-	-	CBW20239.1	QNL54463.1
-	-	CBW18786.1	QNL53069.1
-	-	CBW18020.1	QNL56697.1
-	-	CBW16795.1	QNL55483.1
-	-	CBW16377.1	QNL55084.1
-	-	CBW20452.1	QNL54669.1
-	-	CBW20228.1	QNL54451.1
-	-	CBW19840.1	QNL54082.1
-	-	CBW19325.1	QNL53582.1
-	-	CBW18843.1	QNL53108.1
-	-	CBW17893.1,CBW18649.1	QNL56578.1,QNL52952.1
-	-	CBW16807.1	QNL55494.1
-	-	CBW20238.1	QNL54462.1
-	-	CBW18831.1	QNL57123.1
-	-	CBW18054.1	QNL55663.1
-	-	CBW16376.1	QNL55083.1
-	-	CBW20451.1	QNL54668.1
-	-	CBW20227.1	QNL54450.1
-	-	CBW19839.1	QNL54081.1
-	-	CBW19324.1	QNL53581.1
-	-	CBW18842.1	QNL53107.1
-	-	CBW17579.1	QNL56278.1
-	-	CBW16806.1	QNL57025.1
-	-	CBW20237.1	QNL54461.1
-	-	CBW18830.1	QNL53097.1
-	-	CBW18676.1	QNL52978.1
-	-	CBW18518.1	QNL52821.1
-	-	CBW16375.1	QNL55082.1
-	-	CBW20450.1	QNL54667.1
-	-	CBW20226.1	QNL54449.1
-	-	CBW19903.1	QNL54141.1
-	-	CBW19838.1	QNL54080.1
-	-	CBW19323.1	QNL53580.1
-	-	CBW18841.1	QNL53106.1
-	-	CBW16805.1	QNL55493.1
-	-	CBW20236.1	QNL54460.1
-	-	CBW18829.1	QNL53096.1
-	-	CBW18675.1	QNL52977.1
-	-	CBW16374.1	QNL55081.1
-	-	CBW20225.1	QNL54448.1
-	-	CBW19837.1	QNL54079.1
-	-	CBW19805.1	QNL54047.1
-	-	CBW19322.1	QNL53579.1
-	-	CBW18840.1	QNL57124.1
-	-	CBW18646.2	QNL52948.1
-	-	CBW16804.1	QNL55492.1
-	-	CBW20107.1	QNL57185.1
-	-	CBW18828.1	QNL53095.1
-	-	CBW18674.1	QNL52976.1
-	-	CBW17090.1	QNL55810.1
-	-	CBW17059.1	QNL55783.1
-	-	CBW16665.1	QNL55357.1
-	-	CBW16373.1	QNL55080.1
-	-	CBW20515.1	QNL57179.1
-	-	CBW20448.1	QNL54665.1
-	-	CBW20224.1	QNL54447.1
-	-	CBW19836.1	QNL54078.1
-	-	CBW19321.1	QNL53578.1
-	-	CBW19034.2	QNL53290.1
-	-	CBW18774.1	QNL53057.1
-	-	CBW18358.1	QNL56969.1
-	-	CBW16803.1	QNL55491.1
-	-	CBW18827.1	QNL53094.1
-	-	CBW18673.1	QNL52975.1
-	-	CBW17984.1	QNL56665.1
-	-	CBW17058.1	QNL55782.1
-	-	CBW16664.1	QNL55356.1
-	-	CBW16372.1	QNL55079.1
-	-	CBW20514.1	QNL54725.1
-	-	CBW20447.1	QNL54664.1
-	-	CBW20223.1	QNL54446.1
-	-	CBW19999.1	QNL54230.1
-	-	CBW19320.1	QNL53577.1
-	-	CBW18773.1	QNL53056.1
-	-	CBW18826.1	QNL53093.1
-	-	CBW18672.1	QNL52974.1
-	-	CBW17693.1	QNL56387.1
-	-	CBW17281.1	QNL55992.1
-	-	CBW17057.1	QNL55781.1
-	-	CBW20547.1	QNL54754.1
-	-	CBW20513.1	QNL54724.1
-	-	CBW20446.1	QNL54663.1
-	-	CBW20222.1	QNL54445.1
-	-	CBW19998.1	QNL54229.1
-	-	CBW18772.1	QNL53055.1
-	-	CBW18825.1	QNL57122.1
-	-	CBW18702.1	QNL53003.1
-	-	CBW18671.1	QNL52973.1
-	-	CBW17725.1	QNL56417.1
-	-	CBW17056.1	QNL55780.1
-	-	CBW16662.1	QNL55354.1
-	-	CBW20546.1	QNL54753.1
-	-	CBW20512.1	QNL54723.1
-	-	CBW20445.1	QNL54662.1
-	-	CBW20221.1	QNL54444.1
-	-	CBW20189.1	QNL54414.1
-	-	CBW18771.1	QNL53054.1
-	-	CBW18162.1	QNL56779.1
-	-	CBW17968.1	QNL56649.1
-	-	CBW18701.1	QNL53002.1
-	-	CBW17724.1	QNL56416.1
-	-	CBW17499.1	QNL56201.1
-	-	CBW16661.1	QNL57018.1
-	-	CBW16468.1	QNL55167.1
-	-	CBW16369.1	QNL55077.1
-	-	CBW20545.1	QNL54752.1
-	-	CBW20511.1	QNL54722.1
-	-	CBW20444.1	QNL54661.1
-	-	CBW20220.1	QNL54443.1
-	-	CBW20188.1	QNL54413.1
-	-	CBW20156.1	QNL54381.1
-	-	CBW18770.1	QNL53053.1
-	-	CBW18225.1	QNL56839.1
-	-	CBW18161.1	QNL56778.1
-	-	CBW20436.1	QNL54653.1
-	-	CBW18839.1	QNL53105.1
-	-	CBW18794.1	QNL53076.1
-	-	CBW18304.1	QNL56918.1
-	-	CBW17577.1	QNL57068.1
-	-	CBW16802.1	QNL55490.1
-	-	CBW20592.1	QNL54795.1
-	-	CBW20235.1	QNL54459.1
-	-	CBW18980.1	QNL53239.1
-	-	CBW18656.1	QNL52959.1
-	-	CBW17983.1	QNL56664.1
-	-	CBW17298.1	QNL56003.1
-	-	CBW17039.1	QNL55762.1
-	-	CBW16386.1	QNL55092.1
-	-	CBW20214.1	QNL54437.1
-	-	CBW18838.1	QNL53104.1
-	-	CBW18793.1	QNL53075.1
-	-	CBW18652.1	QNL52955.1
-	-	CBW18303.1	QNL56917.1
-	-	CBW17576.1	QNL56277.1
-	-	CBW16801.1	QNL55489.1
-	-	CBW16513.1	QNL55211.1
-	-	CBW16383.1	QNL55089.1
-	-	CBW20591.1	QNL54794.1
-	-	CBW20234.1	QNL54457.1
-	-	CBW19522.1	QNL53773.1
-	-	CBW18979.1	QNL53238.1
-	-	CBW18851.1	QNL53113.1
-	-	CBW18784.1	QNL53068.1
-	-	CBW18655.1	QNL52958.1
-	-	CBW17982.1	QNL56663.1
-	-	CBW17362.1	QNL56067.1
-	-	CBW17038.1	QNL55761.1
-	-	CBW16385.1	QNL55091.1
-	-	CBW18837.1	QNL53103.1
-	-	CBW18792.1	QNL53074.1
-	-	CBW18681.1	QNL52984.1
-	-	CBW18651.1	QNL52954.1
-	-	CBW17608.1	QNL56306.1
-	-	CBW16800.1	QNL55488.1
-	-	CBW16382.1	QNL55088.1
-	-	CBW20590.1	QNL54793.1
-	-	CBW20233.1	QNL54456.1
-	-	CBW18978.1	QNL53237.1
-	-	CBW18850.1	QNL53112.1
-	-	CBW18654.1	QNL52957.1
-	-	CBW18302.1	QNL56916.1
-	-	CBW19987.1	QNL54220.1
-	-	CBW18836.1	QNL53102.1
-	-	CBW18791.1	QNL53073.1
-	-	CBW18680.1	QNL52983.1
-	-	CBW18650.1	QNL52953.1
-	-	CBW18076.1	QNL56701.1
-	-	CBW17575.1	QNL56276.1
-	-	CBW16381.1	QNL55087.1
-	-	CBW20589.1	QNL54792.1
-	-	CBW20328.1	QNL54546.1
-	-	CBW20232.1	QNL54455.1
-	-	CBW18782.1	QNL53066.1
-	-	CBW17360.1	QNL56065.1
-	-	CBW20242.1	QNL54466.1
-	-	CBW20050.1	QNL54279.1
-	-	CBW19986.1	QNL54219.1
-	-	CBW18835.1	QNL53101.1
-	-	CBW18790.1	QNL53072.1
-	-	CBW18679.1	QNL52982.1
-	-	CBW17574.1	QNL56275.1
-	-	CBW16798.1	QNL55486.1
-	-	CBW16380.1	QNL57008.1
-	-	CBW20588.1	QNL54791.1
-	-	CBW20231.1	QNL54454.1
-	-	CBW19359.1	QNL53615.1
-	-	CBW18846.1	QNL57125.1
-	-	CBW18781.1	QNL53065.1
-	-	CBW17808.1	QNL56500.1
-	-	CBW16981.1,CBW17262.1,CBW17841.1,CBW17981.1,CBW18536.1,CBW19363.1,CBW19541.1	QNL55707.1,QNL56662.1,QNL52839.1,QNL53365.1,QNL53791.1,QNL54552.1
-	-	CBW16874.1	QNL55556.1
-	-	CBW20241.1	QNL54465.1
-	-	CBW19985.1	QNL54218.1
-	-	CBW18834.1	QNL53100.1
-	-	CBW18789.1	QNL53071.1
-	-	CBW18022.1	QNL56699.1
-	-	CBW17573.1	QNL56274.1
-	-	CBW16797.1	QNL55485.1
-	-	CBW16379.1	QNL55086.1
-	-	CBW20587.1	QNL54790.1
-	-	CBW20230.1	QNL54453.1
-	-	CBW19842.1	QNL54084.1
-	-	CBW18788.1	QNL53070.1
-	-	CBW17053.1,CBW18685.1	QNL55776.1,QNL52988.1
-	-	CBW18306.1	QNL56920.1
-	-	CBW17042.1	QNL55765.1,QNL52999.1
-	-	CBW20076.2	QNL54305.1
-	-	CBW18305.1	QNL56919.1
-	-	CBW18209.1	QNL56824.1
-	-	CBW17041.1,CBW18699.1	QNL55764.1,QNL53000.1
-	-	CBW17040.1,CBW18700.1	QNL55763.1,QNL53001.1
-	-	CBW19400.1	QNL53653.1
-	-	CBW18986.1	QNL53243.1
-	-	CBW18669.1	QNL52971.1
-	-	CBW16660.1	QNL55353.1
-	-	CBW16368.1	QNL55076.1
-	-	CBW20544.1	QNL54751.1
-	-	CBW20510.1	QNL54721.1
-	-	CBW20443.1	QNL54660.1
-	-	CBW18769.1	QNL53052.1
-	-	CBW18224.1	QNL56838.1
-	-	CBW18160.1	QNL56777.1
-	-	CBW17055.1,CBW18682.1	QNL55779.1,QNL52985.1
-	-	CBW16370.1	QNL55078.1
-	-	CBW18668.1	QNL52970.1
-	-	CBW16659.1	QNL55352.1
-	-	CBW20543.1	QNL54750.1
-	-	CBW20509.1	QNL57178.1
-	-	CBW20442.1	QNL54659.1
-	-	CBW20218.1	QNL54441.1
-	-	CBW18768.1	QNL53051.1
-	-	CBW18223.1	QNL56837.1
-	-	CBW17054.1,CBW18683.1	QNL55778.1,QNL52986.1
-	-	CBW18856.1	QNL53117.1
-	-	CBW18667.1	QNL52969.1
-	-	CBW18319.1	QNL56931.1
-	-	CBW16366.1	QNL55074.1
-	-	CBW20542.1	QNL54749.1
-	-	CBW20508.1	QNL54720.1
-	-	CBW20441.1	QNL54658.1
-	-	CBW20409.1	QNL54626.1
-	-	CBW18832.2	QNL53098.1
-	-	CBW18767.1	QNL53050.1
-	-	CBW18670.1	QNL52972.1
-	-	CBW18222.1	QNL56836.1
-	-	CBW20449.1	QNL54666.1
-	-	CBW18855.1	QNL53116.1
-	-	CBW18666.1	QNL52968.1
-	-	CBW16365.1	QNL55073.1
-	-	CBW20507.1	QNL57177.1
-	-	CBW20440.1	QNL54657.1
-	-	CBW20344.1	QNL54562.1
-	-	CBW18854.1	QNL53115.1
-	-	CBW18665.1	QNL52967.1
-	-	CBW16396.1	QNL55100.1
-	-	CBW16364.1	QNL55072.1
-	-	CBW20506.1	QNL54719.1
-	-	CBW20439.1	QNL54656.1
-	-	CBW20343.1	QNL54561.1
-	-	CBW18664.1	QNL52966.1
-	-	CBW18316.1	QNL57100.1
-	-	CBW16363.1	QNL55071.1
-	-	CBW20438.1	QNL54655.1
-	-	CBW16533.1	QNL55229.1
-	-	CBW19904.1	QNL57153.1
-	-	CBW18663.1	QNL52965.1
-	-	CBW20538.1	QNL54745.1
-	-	CBW20437.2	QNL54654.1
WBB26420.1	CAR32321.1	CBW16865.1	-
WBB24554.1	CAR34711.1	CBW19370.1	-
WBB24284.1	CAR34426.1	CBW19082.1	-
WBB23004.1	CAR32913.1	CBW17722.1	-
WBB25895.1	CAR31836.1	CBW16344.1	-
WBB25602.1	CAR35809.1	CCF76800.1	-
WBB24461.1	CAR34610.1	CBW19264.1	-
WBB24967.1	CAR34993.1	CBW19653.1	-
WBB27028.1	-	CCF76775.1	-
WBB27083.1	-	CCF76742.1	-
WBB27026.1	-	CCF76773.1	-
WBB27051.1	-	CCF76807.1	-
WBB27027.1	-	CCF76774.1	-
WBB27024.1	-	CCF76772.1	-
WBB27079.1	-	CCF76738.1	-
WBB27093.1	-	CCF76763.1	-
WBB27070.1	-	CCF76729.1	-
WBB27013.1	-	CCF76762.1	-
WBB27068.1	-	CCF76727.1	-
WBB27012.1	-	CCF76761.1	-
WBB26980.1	-	CCF76911.1	-
WBB27067.1	-	CCF76726.1	-
WBB27066.1	-	CCF76725.1	-
WBB27010.1	-	CCF76759.1	-
WBB27011.1	-	CCF76760.1	-
WBB27065.1	-	CCF76724.1	-
WBB27009.1	-	CCF76758.1	-
WBB27008.1	-	CCF76757.1	-
WBB27007.1	-	CCF76756.1	-
WBB27038.1	-	CCF76786.1	-
WBB27062.1	-	CCF76722.1	-
WBB27091.1	-	CCF76755.1	-
WBB27037.1	-	CCF76785.1	-
WBB27090.1	-	CCF76754.1	-
WBB27036.1	-	CCF76784.1	-
WBB27095.1	-	CCF76805.1	-
WBB27020.1	-	CCF76769.1	-
WBB27076.1	-	CCF76735.1	-
WBB27078.1	-	CCF76737.1	-
WBB27050.1	-	CCF76804.1	-
WBB27019.1	-	CCF76768.1	-
WBB27075.1	-	CCF76734.1	-
WBB27077.1	-	CCF76736.1	-
WBB27018.1	-	CCF76767.1	-
WBB27074.1	-	CCF76733.1	-
WBB27017.1	-	CCF76766.1	-
WBB27016.1	-	CCF76765.1	-
WBB27015.1	-	CCF76764.1	-
WBB27071.1	-	CCF76730.1	-
WBB27022.1	-	CCF76771.1	-
WBB27021.1	-	CCF76770.1	-
WBB27089.1	-	CCF76753.1	-
WBB27035.1	-	CCF76783.1	-
WBB27088.1	-	CCF76752.1	-
WBB27034.1	-	CCF76782.1	-
WBB27058.1	-	CCF76719.1	-
WBB26931.1	-	CCG27796.1	-
WBB27057.1	-	CCF76718.1	-
WBB27087.1	-	CCF76750.1	-
WBB27032.1	-	CCF76780.1	-
WBB27086.1	-	CCF76749.1	-
WBB27031.1	-	CCF76778.1	-
WBB27085.1	-	CCF76748.1	-
WBB27030.1	-	CCF76777.1	-
WBB27054.1	-	CCF76714.1	-
WBB22843.1	-	CBW17084.1	-
-	-	CBW17891.1	-
-	-	CBW16564.2	-
-	-	CCF76746.1	-
-	-	CCF76896.1	-
-	-	CCF76864.1	-
-	-	CCF76829.1	-
-	-	CBW18698.1	-
-	-	CBW16726.1	-
-	-	CBW16102.1	-
-	-	CCF76809.1	-
-	-	CCF76745.1	-
-	-	CCF76713.1	-
-	-	CCF76895.1	-
-	-	CCF76863.1	-
-	-	CCF76828.1	-
-	-	CBW18696.1	-
-	-	CBW18056.1	-
-	-	CBW18023.1	-
-	-	CBW16983.1	-
-	-	CCF76808.1	-
-	-	CCF76776.1	-
-	-	CCF76744.1	-
-	-	CCF76712.1	-
-	-	CCF76894.1	-
-	-	CCF76862.1	-
-	-	CCF76827.1	-
-	-	CBW19757.1	-
-	-	CBW19307.1	-
-	-	CBW18695.1	-
-	-	CBW18055.1	-
-	-	CBW16982.1	-
-	-	CBW16724.2	-
-	-	CBW16561.2	-
-	-	CCF76743.1	-
-	-	CCF76711.1	-
-	-	CCF76893.1	-
-	-	CCF76861.1	-
-	-	CCF76826.1	-
-	-	CBW18823.1	-
-	-	CBW18694.2	-
-	-	CBW17886.1	-
-	-	CCF76806.1	-
-	-	CCF76710.1	-
-	-	CCF76892.1	-
-	-	CCF76860.1	-
-	-	CCF76825.1	-
-	-	CBW18822.1	-
-	-	CBW18085.1	-
-	-	CBW18053.1	-
-	-	CCF76741.1	-
-	-	CCF76709.1	-
-	-	CCF76891.1	-
-	-	CCF76859.1	-
-	-	CCF76822.1	-
-	-	CBW18821.1	-
-	-	CBW18692.1	-
-	-	CBW18373.1	-
-	-	CBW18308.1	-
-	-	CBW18052.1	-
-	-	CBW17075.1	-
-	-	CCF76740.1	-
-	-	CCF76922.1	-
-	-	CCF76890.1	-
-	-	CCF76858.1	-
-	-	CCF76821.1	-
-	-	CBW18879.1	-
-	-	CBW18812.1	-
-	-	CBW18075.1	-
-	-	CBW18043.1	-
-	-	CCF76795.1	-
-	-	CCF76731.1	-
-	-	CCF76913.1	-
-	-	CCF76881.1	-
-	-	CCF76849.1	-
-	-	CCF76812.1	-
-	-	CBW20521.1	-
-	-	CBW18811.1	-
-	-	CBW18747.1	-
-	-	CBW18042.1	-
-	-	CCF76794.1	-
-	-	CCF76912.1	-
-	-	CCF76880.1	-
-	-	CCF76848.1	-
-	-	CCF76811.1	-
-	-	CBW19776.1	-
-	-	CBW18810.1	-
-	-	CBW18778.1	-
-	-	CBW18746.1	-
-	-	CBW18041.1	-
-	-	CBW17773.1	-
-	-	CBW16315.2	-
-	-	CCF76793.1	-
-	-	CCF76879.1	-
-	-	CCF76847.1	-
-	-	CCF76810.1	-
-	-	CBW19292.2	-
-	-	CBW18809.1	-
-	-	CBW18777.1	-
-	-	CBW18745.1	-
-	-	CBW18648.1	-
-	-	CBW18040.1	-
-	-	CBW16934.1	-
-	-	CCF76792.1	-
-	-	CCF76728.1	-
-	-	CCF76910.1	-
-	-	CCF76878.1	-
-	-	CCF76846.1	-
-	-	CBW19774.1	-
-	-	CBW19709.1	-
-	-	CBW18808.1	-
-	-	CBW18776.1	-
-	-	CBW18744.1	-
-	-	CBW18647.2	-
-	-	CCG27789.1	-
-	-	CCF76791.1	-
-	-	CCF76909.1	-
-	-	CCF76877.1	-
-	-	CCF76845.1	-
-	-	CBW19035.1	-
-	-	CBW18807.1	-
-	-	CBW18775.1	-
-	-	CBW18743.1	-
-	-	CBW18070.1	-
-	-	CCF76790.1	-
-	-	CCF76908.1	-
-	-	CCF76876.1	-
-	-	CCF76844.1	-
-	-	CBW18806.1	-
-	-	CBW18742.1	-
-	-	CBW18069.1	-
-	-	CBW17320.1	-
-	-	CCF76789.1	-
-	-	CCF76907.1	-
-	-	CCF76875.1	-
-	-	CCF76842.1	-
-	-	CBW19033.1	-
-	-	CBW18805.1	-
-	-	CBW18741.1	-
-	-	CCG27788.1	-
-	-	CCF76788.1	-
-	-	CCF76906.1	-
-	-	CCF76874.1	-
-	-	CCF76841.1	-
-	-	CBW19607.1	-
-	-	CBW18804.1	-
-	-	CBW18740.1	-
-	-	CCF76787.1	-
-	-	CCF76723.1	-
-	-	CCF76905.1	-
-	-	CCF76873.1	-
-	-	CCF76840.1	-
-	-	CBW18803.1	-
-	-	CBW18739.1	-
-	-	CBW18066.1	-
-	-	CCF76904.1	-
-	-	CCF76872.1	-
-	-	CCF76839.1	-
-	-	CBW18802.1	-
-	-	CBW18738.1	-
-	-	CBW18065.1	-
-	-	CBW16371.1	-
-	-	CCF76801.1	-
-	-	CCF76919.1	-
-	-	CCF76887.1	-
-	-	CCF76855.1	-
-	-	CCF76818.1	-
-	-	CBW18852.1	-
-	-	CBW18817.1	-
-	-	CBW18785.1	-
-	-	CBW18688.1	-
-	-	CBW18048.1	-
-	-	CBW16457.1	-
-	-	CCF76918.1	-
-	-	CCF76886.1	-
-	-	CCF76854.1	-
-	-	CCF76817.1	-
-	-	CBW18816.1	-
-	-	CBW18687.1	-
-	-	CBW18047.1	-
-	-	CCF76799.1	-
-	-	CCF76917.1	-
-	-	CCF76885.1	-
-	-	CCF76853.1	-
-	-	CCF76816.1	-
-	-	CBW18815.1	-
-	-	CBW18783.1	-
-	-	CBW18686.1	-
-	-	CBW18557.1	-
-	-	CBW18046.1	-
-	-	CCF76798.1	-
-	-	CCF76916.1	-
-	-	CCF76884.1	-
-	-	CCF76852.1	-
-	-	CCF76815.1	-
-	-	CBW19780.1	-
-	-	CBW18849.1	-
-	-	CBW18814.1	-
-	-	CBW18205.1	-
-	-	CBW18077.1	-
-	-	CBW18045.1	-
-	-	CCF76797.1	-
-	-	CCF76915.1	-
-	-	CCF76883.1	-
-	-	CCF76851.1	-
-	-	CCF76814.1	-
-	-	CBW18813.1	-
-	-	CBW18684.1	-
-	-	CBW18044.1	-
-	-	CBW16420.1,CBW18853.1	-
-	-	CCF76796.1	-
-	-	CCF76732.1	-
-	-	CCF76914.1	-
-	-	CCF76882.1	-
-	-	CCF76850.1	-
-	-	CCF76813.1	-
-	-	CBW20358.1	-
-	-	CCG27793.1	-
-	-	CBW18887.1	-
-	-	CBW18820.1	-
-	-	CBW18691.1	-
-	-	CBW18051.1	-
-	-	CBW16913.1	-
-	-	CCF76803.1	-
-	-	CCF76739.1	-
-	-	CCF76921.1	-
-	-	CCF76889.1	-
-	-	CCF76857.1	-
-	-	CCF76820.1	-
-	-	CBW18819.1	-
-	-	CBW18787.1	-
-	-	CBW18690.1	-
-	-	CBW18050.1	-
-	-	CCF76802.1	-
-	-	CCF76920.1	-
-	-	CCF76888.1	-
-	-	CCF76856.1	-
-	-	CCF76819.1	-
-	-	CBW18981.1	-
-	-	CBW18818.1	-
-	-	CBW18689.1	-
-	-	CBW18081.1	-
-	-	CBW18049.1	-
-	-	CBW16387.1	-
-	-	CCF76721.1	-
-	-	CCF76903.1	-
-	-	CCF76871.1	-
-	-	CCF76838.1	-
-	-	CBW18801.1	-
-	-	CBW18737.1	-
-	-	CCF76720.1	-
-	-	CCF76902.1	-
-	-	CCF76870.1	-
-	-	CCF76837.1	-
-	-	CBW18800.1	-
-	-	CBW18736.1	-
-	-	CBW18063.1	-
-	-	CCF76751.1	-
-	-	CCF76901.1	-
-	-	CCF76869.1	-
-	-	CCF76836.1	-
-	-	CBW18799.1	-
-	-	CBW18735.2	-
-	-	CBW18030.1	-
-	-	CCF76900.1	-
-	-	CCF76868.1	-
-	-	CCF76834.1	-
-	-	CBW19633.1	-
-	-	CBW18798.1	-
-	-	CBW18734.1	-
-	-	CBW18061.1	-
-	-	CBW18029.1	-
-	-	CBW17895.1	-
-	-	CCF76781.1	-
-	-	CCF76717.1	-
-	-	CCF76899.1	-
-	-	CCF76867.1	-
-	-	CCF76833.1	-
-	-	CCG27798.1	-
-	-	CBW18797.1	-
-	-	CBW18733.1	-
-	-	CBW18060.1	-
-	-	CBW17083.1	-
-	-	CCF76716.1	-
-	-	CCF76898.1	-
-	-	CCF76866.1	-
-	-	CCF76831.1	-
-	-	CBW20342.1	-
-	-	CBW20278.1	-
-	-	CBW18796.1	-
-	-	CBW18059.1	-
-	-	CCF76779.1	-
-	-	CCF76747.1	-
-	-	CCF76715.1	-
-	-	CCF76897.1	-
-	-	CCF76865.1	-
-	-	CCF76830.1	-
WBB25966.1	CAR31889.1	CBW16416.1	QNL55119.1
WBB24044.1	CAR34164.1	CBW18721.1	QNL53022.1
WBB26206.1	CAR32084.1	CBW16610.1	QNL55307.1
WBB24869.1	CAR35104.1	CBW19762.1	QNL54007.1
WBB24363.1	CAR34508.1	CBW19162.1	QNL53418.1
WBB23279.1	CAR33252.1	CBW17405.1	QNL56109.1
WBB24348.1	CAR34493.1	CBW19147.1	QNL53403.1
WBB25085.1	CAR34865.1	CBW19525.1	QNL53776.1
WBB26561.1	CAR32474.1	CBW17020.1	QNL55743.1
WBB26432.1	CAR32334.1	CBW16877.1	QNL55559.1
WBB26233.1	CAR32114.1	CBW16640.1	QNL55336.1
WBB26611.1	CAR32539.1	CBW17128.1	QNL55846.1
WBB25682.1	CAR31592.1	CBW16103.1	QNL54820.1
WBB24252.1	CAR34392.1	CBW19048.1	QNL53305.1
WBB25515.1	CAR35709.1	CBW20402.1	QNL57174.1
WBB22769.1	CAR32682.1	CBW17933.1	QNL56614.1
WBB22918.1	CAR32824.1	CBW17815.1	QNL56507.1
WBB24115.1	CAR34248.1	CBW18906.1	QNL53167.1
WBB23079.1	CAR33025.1	CBW17635.1	QNL56332.1
WBB22791.1	CAR32705.1	CBW17909.1	QNL56592.1
WBB23825.1	CAR33918.1	CBW18423.1	QNL52730.1
WBB23598.1	CAR33673.1	CBW18167.1	QNL56784.1
WBB24906.1	CAR35065.1	CBW19722.1	QNL53968.1
WBB24425.1	CAR34573.1	CBW19227.1	QNL53483.1
WBB24196.1	CAR34334.1	CBW18994.1	QNL53251.1
WBB23924.1	CAR34032.1	CBW18532.1	QNL52835.1
WBB25410.1	CAR35594.1	CBW20285.1	QNL54507.1
WBB25196.1	CAR35373.1	CBW20047.1	QNL54276.1
WBB25064.1	CAR34887.1	CBW19548.1	QNL53798.1
WBB24730.1	CAR35259.1	CBW19927.1	QNL54164.1
WBB25645.1	CAR35868.1	CBW20571.1	QNL54777.1
WBB25627.1	CAR35848.1	CBW20551.1	QNL54758.1
WBB24051.1	CAR34171.1	CBW18728.1	QNL53029.1
WBB24242.1	CAR34382.1	CBW19038.1	QNL53294.1
WBB24052.1	CAR34172.1	CBW18729.1	QNL53030.1
WBB24971.1	CAR34989.1	CBW19649.1	QNL53897.1
WBB23922.1	CAR34030.1	CBW18530.1	QNL52833.1
WBB26194.1	CAR32072.1	CBW16598.1	QNL55295.1
WBB25318.1	CAR35462.1	CBW20136.1	QNL54361.1
WBB24717.1	CAR35274.1	CBW19942.1	QNL54178.1
WBB23423.1	CAR33423.1	CBW17239.1	QNL55952.1
WBB25780.1	CAR31702.1	CBW16215.1	QNL54929.1
WBB25058.1	CAR34893.1	CBW19554.1	QNL53804.1
WBB24725.1	CAR35265.1	CBW19933.1	QNL54170.1
WBB23148.1	CAR33109.1	CBW17546.1	QNL56247.1
WBB24522.1	CAR34676.1	CBW19334.1	QNL53591.1
WBB26094.1	CAR31968.1	CBW16494.1	QNL55192.1
WBB26919.1	CAR34693.1	CBW19351.1	QNL57134.1
WBB24463.1	CAR34612.1	CBW19266.1	QNL53521.1
WBB26870.1	CAR33376.1	CBW17286.1	QNL57056.1
WBB25855.1	CAR31788.1	CBW16298.1	QNL55007.1
WBB24152.1	CAR34286.1	CBW18944.1	QNL53204.1
WBB25321.1	CAR35465.1	CBW20139.1	QNL54364.1
WBB24937.1	CAR35029.1	CBW19688.1	QNL53933.1
WBB24910.1	CAR35061.1	CBW19718.1	QNL53964.1
WBB24227.1	CAR34366.1	CBW19026.2	QNL53283.1
WBB23701.1	CAR33785.1	CBW18280.1	QNL56894.1
WBB25060.1	CAR34891.1	CBW19552.1	QNL53802.1
WBB23938.1	CAR34050.1	CBW18551.1	QNL52854.1
WBB24758.1	CAR35231.1	CBW19896.1	QNL54135.1
WBB26746.1	CAR32670.1	CBW17945.1	QNL56625.1
WBB23181.1	CAR33144.1	CBW17511.1	QNL56212.1
WBB23355.1	CAR33341.1	CBW17323.1	QNL56028.1
WBB25910.1	CAR31851.1	CBW16359.1	QNL55067.1
WBB26570.1	CAR32483.1	CBW17029.1	QNL55752.1
WBB24195.1	CAR34333.1	CBW18993.1	QNL53250.1
WBB24605.1	CAR34764.1	CBW19423.1	QNL53675.1
WBB23953.1	CAR34065.1	CBW18564.1	QNL52866.1
WBB23259.1	CAR33230.1	CBW17427.1	QNL56130.1
WBB24653.1	CAR35345.1	CBW20019.1	QNL54249.1
WBB24560.1	CAR34717.1	CBW19376.1	QNL53629.1
WBB25549.1	CAR35746.1	CBW20455.1	QNL54672.1
WBB24113.1	CAR34246.1	CBW18904.1	QNL53165.1
WBB25451.1	CAR35643.1	CBW20333.1	QNL54551.1
WBB25868.1	CAR31808.1	CBW16317.1	QNL55026.1
WBB23117.1	CAR33067.1	CBW17592.1	QNL56291.1
WBB26265.1	CAR32152.1	CBW16683.1	QNL55374.1
WBB25952.1	CAR31875.1	CBW16402.1	QNL55106.1
WBB24547.1	CAR34703.1	CBW19361.1	QNL53617.1
WBB24335.1	CAR34480.1	CBW19134.1	QNL53390.1
WBB23826.1	CAR33919.1	CBW18424.1	QNL52731.1
WBB24874.1	CAR35098.1	CBW19755.1	QNL54001.1
WBB24750.1	CAR35239.1	CBW19907.1	QNL54144.1
WBB24809.1	CAR35170.1	CBW19828.1	QNL54071.1
WBB23139.1	CAR33099.1	CBW17556.1	QNL56257.1
WBB25630.1	CAR35852.1	CBW20555.1	QNL54762.1
WBB22994.1	CAR32903.1	CBW17735.1	QNL56427.1
WBB25147.1	CAR35498.1	CBW20169.1	QNL54394.1
WBB24965.1	CAR34995.1	CBW19655.1	QNL53902.1
WBB24343.1	CAR34488.1	CBW19142.1	QNL53398.1
WBB25308.1	CAR35451.1	CBW20125.1	QNL54351.1
WBB25475.1	CAR35669.1	CBW20362.1	QNL54579.1
WBB24927.1	CAR35042.1	CBW19701.1	QNL53946.1
WBB23524.1	CAR33594.1	CBW18088.1	QNL56708.1
WBB26253.1	CAR32138.1	CBW16669.1	QNL55361.1
WBB26443.1	CAR32347.1	CBW16890.1	QNL55571.1
WBB23321.1	CAR33299.1	CBW17356.1	QNL56061.1
WBB25115.1	CAR34835.1	CBW19494.1	QNL53745.1
WBB24524.1	CAR34678.1	CBW19336.1	QNL53593.1
WBB23684.1	CAR33768.1	CBW18263.1	QNL56877.1
WBB25540.1	CAR35737.1	CBW20428.1	QNL54645.1
WBB25832.1	CAR31762.1	CBW16272.1	QNL54982.1
WBB26488.1	CAR32391.1	CBW16935.1	QNL55615.1
WBB26074.1	CAR31946.1	CBW16472.1	QNL55170.1
WBB23941.1	CAR34053.1	CBW18554.1	QNL52857.1
WBB26740.1	CAR32664.1	CBW17951.1	QNL56631.1
WBB24836.1	CAR35139.1	CBW19798.1	QNL54040.1
WBB26763.1	CAR35367.1	CBW20041.1	QNL57161.1
WBB26454.1	CAR32358.1	CBW16901.1	QNL55582.1
WBB26832.1	CAR32605.1	CBW18012.1	QNL57088.1
WBB25843.1	CAR31774.1	CBW16284.1	QNL54994.1
WBB24050.1	CAR34170.1	CBW18727.1	QNL53028.1
WBB23712.1	CAR33797.1	CBW18292.1	QNL56906.1
WBB25347.1	CAR35492.1	CBW20163.1	QNL54388.1
WBB23848.1	CAR33944.1	CBW18449.1	QNL52756.1
WBB23798.1	CAR33889.1	CBW18394.1	QNL52703.1
WBB25080.1	CAR34871.1	CBW19531.1	QNL53781.1
WBB22785.1	CAR32699.1	CBW17915.1	QNL56598.1
WBB25241.1	CAR35420.1	CBW20095.1	QNL54324.1
WBB25543.1	CAR35740.1	CBW20431.1	QNL54648.1
WBB24587.1	CAR34745.1	CBW19404.1	QNL53657.1
WBB26170.1	CAR32046.1	CBW16573.1	QNL55269.1
WBB24074.1	CAR34199.1	CBW18857.1	QNL53118.1
WBB25800.1	CAR31727.1	CBW16240.1	QNL54951.1
WBB26183.1	CAR32060.1	CBW16586.1	QNL55283.1
WBB25338.1	CAR35482.1	CBW20153.1	QNL54378.1
WBB26172.1	CAR32048.1	CBW16575.1	QNL55271.1
WBB24062.1	CAR34184.1	CBW18756.1	QNL53040.1
WBB26892.1	CAR33917.1	CBW18422.1	QNL57105.1
WBB26085.1	CAR31959.1	CBW16485.1	QNL55183.1
WBB26510.1	CAR32416.1	CBW16960.1	QNL55637.1
WBB23029.1	CAR32951.1	CBW17685.1	QNL56379.1
WBB25884.1	CAR31825.1	CBW16333.1	QNL55042.1
WBB24283.1	CAR34425.1	CBW19081.1	QNL53338.1
WBB26377.1	CAR32274.1	CBW16818.1	QNL55504.1
WBB24222.1	CAR34360.1	CBW19020.1	QNL53277.1
WBB24109.1	CAR34242.1	CBW18900.1	QNL53161.1
WBB26295.1	CAR32187.1	CBW16718.1	QNL55407.1
WBB26346.1	CAR32241.1	CBW16772.1	QNL55460.1
WBB26280.1	CAR32169.1	CBW16700.1	QNL55390.1
WBB23811.1	CAR33903.1	CBW18408.1	QNL52716.1
WBB23223.1	CAR33192.1	CBW17465.1	QNL56166.1
WBB26516.1	CAR32424.1	CBW16968.1	QNL55695.1
WBB24830.1	CAR35145.1	CBW19804.1	QNL54046.1
WBB23463.1	CAR33466.1	CBW17195.1	QNL55910.1
WBB23443.1	CAR33444.1	CBW17217.1	QNL55932.1
WBB24744.1	CAR35245.1	CBW19913.1	QNL54150.1
WBB25606.1	CAR35816.1	CBW20520.1	QNL54729.1
WBB23204.1	CAR33172.1	CBW17485.1	QNL56186.1
WBB26052.1	CAR31921.1	CBW16447.1	QNL55147.1
WBB23194.1	CAR33161.1	CBW17494.1	QNL56196.1
WBB24897.1	CAR35074.1	CBW19731.1	QNL53977.1
WBB25171.1	CAR35521.1	CBW20193.1	QNL54418.1
WBB26909.1	CAR34288.1	CBW18946.1	QNL57128.1
WBB25420.1	CAR35604.1	CBW20295.1	QNL54517.1
WBB22960.1	CAR32870.1	CBW17769.1	QNL56462.1
WBB23297.1	CAR33270.1	CBW17387.1	QNL56091.1
WBB24646.1	CAR35353.1	CBW20027.1	QNL54256.1
WBB24588.1	CAR34746.1	CBW19405.1	QNL53658.1
WBB26703.1	CAR32628.1	CBW17989.1	QNL56669.1
WBB26262.1	CAR32147.1	CBW16678.1	QNL55370.1
WBB23625.1	CAR33702.1	CBW18196.1	QNL56812.1
WBB26315.1	CAR32207.1	CBW16738.1	QNL55427.1
WBB23739.1	CAR33826.1	CBW18331.1	QNL56943.1
WBB23779.1	CAR33869.1	CBW18374.1	QNL56984.1
WBB26159.1	CAR32035.1	CBW16562.1	QNL55258.1
WBB22896.1	CAR32800.1	CBW17840.1	QNL56531.1
WBB26373.1	CAR32269.1	CBW16813.1	QNL55500.1
WBB23146.1	CAR33107.1	CBW17548.1	QNL56249.1
WBB25193.1	CAR35370.1	CBW20044.1	QNL54273.1
WBB23877.1	CAR33979.1	CBW18477.1	QNL52782.1
WBB22967.1	CAR32878.1	CBW17760.1	QNL56454.1
WBB25400.1	CAR35584.1	CBW20274.1	QNL54497.1
WBB24386.1	CAR34530.1	CBW19184.1	QNL53441.1
WBB25386.1	CAR35569.1	CBW20260.1	QNL54483.1
WBB24013.1	CAR34131.1	CBW18631.1	QNL52933.1
WBB23850.1	CAR33946.1	CBW18451.1	QNL52758.1
WBB25348.1	CAR35493.1	CBW20164.1	QNL54389.1
WBB26088.1	CAR31962.1	CBW16488.1	QNL55186.1
WBB22985.1	CAR32896.1	CBW17742.1	QNL56436.1
WBB26091.1	CAR31965.1	CBW16491.1	QNL55189.1
WBB22945.1	CAR32853.1	CBW17787.1	QNL56479.1
WBB26237.1	CAR32118.1	CBW16644.1	QNL55340.1
WBB26040.1	CAR31905.1	CBW16431.1	QNL55131.1
WBB25694.1	CAR31604.1	CBW16115.1	QNL54832.1
WBB23656.1	CAR33740.1	CBW18235.1	QNL56849.1
WBB25535.1	CAR35732.1	CBW20423.1	QNL54640.1
WBB25203.1	CAR35381.1	CBW20055.1	QNL54284.1
WBB24063.1	CAR34185.1	CBW18757.1	QNL53041.1
WBB23261.1	CAR33232.1	CBW17425.1	QNL56128.1
WBB25285.1	CAR35424.1	CBW20099.1	QNL54328.1
WBB24434.1	CAR34584.1	CBW19238.1	QNL53493.1
WBB25538.1	CAR35735.1	CBW20426.1	QNL54643.1
WBB26335.1	CAR32230.1	CBW16761.1	QNL55449.1
WBB26374.1	CAR32270.1	CBW16814.1	QNL55501.1
WBB23607.1	CAR33683.1	CBW18177.1	QNL56793.1
WBB24145.1	CAR34279.1	CBW18937.1	QNL53197.1
WBB24546.1	CAR34702.1	CBW19360.1	QNL53616.1
WBB24940.1	CAR35026.1	CBW19685.1	QNL53930.1
WBB24627.1	CAR34787.1	CBW19446.1	QNL53697.1
WBB25813.1	CAR31740.1	CBW16251.1	QNL54962.1
WBB26554.1	CAR32466.1	CBW17012.1	QNL55735.1
WBB23418.1	CAR33418.1	CBW17244.1	QNL55957.1
WBB23278.1	CAR33250.1	CBW17407.1	QNL56111.1
WBB25716.1	CAR31628.1	CBW16139.1	QNL54856.1
WBB25450.1	CAR35642.1	CBW20332.1	QNL54550.1
WBB23365.1	CAR33353.1	CBW17310.1	QNL56015.1
WBB24191.1	CAR34329.1	CBW18989.1	QNL53246.1
WBB24722.1	CAR35268.1	CBW19936.1	QNL54173.1
WBB25546.1	CAR35743.1	CBW20434.1	QNL54651.1
[truncated: 3,428 more rows]

## Sheet: Table S5
Table S5. The gene expression profile of Δfim mutant in egg white compared with wild-type strain in egg white
Gene_ID	Count_Δfim.egg white	Count_WT.egg white	Fpkm_Δfim.egg white	Fpkm_WT.egg white	Log2FC	PValue	FDR	Gene_Name	Prot	Description
JI728_19565	0	5	0	1.58	-5.28234	0.000180806	0.0106977	spaS	WBB24171.1	SPI-1 type III secretion system export apparatus protein SpaS
JI728_02895	2.66667	0	4.70667	0	4.54155	0.0106879	0.157571	JI728_02895	WBB25267.1	phage tail protein
JI728_06090	0	2.66667	0	4.65333	-4.44571	0.010972	0.160622	JI728_06090	WBB25821.1	hypothetical protein
JI728_11825	5.66667	0.333333	4.07	0.263333	3.75455	0.000912208	0.0359816	JI728_11825	WP_000023732.1	exonuclease VIII
JI728_19495	1.33333	0	26.74	0	3.61173	0.128994	0.547168	prgI	WBB24158.1	type III secretion system needle filament protein PrgI
JI728_11895	1.33333	0	335.01	0	3.60871	0.131454	0.549947	JI728_11895	WBB22854.1	hypothetical protein
JI728_19940	0	1.33333	0	0.473333	-3.4806	0.142936	0.568762	JI728_19940	WBB24239.1	hypothetical protein
JI728_16690	0	1.33333	0	14.83	-3.47198	0.146751	0.571445	JI728_16690	WBB23679.1	DUF2542 family protein
JI728_08445	0.333333	5.66667	0.173333	2.21333	-3.46895	0.0193118	0.223555	JI728_08445	WBB26239.1	glycosyltransferase family 2 protein
JI728_19070	1	0	2.35333	0	3.2403	0.276977	0.718682	JI728_19070	WBB24086.1	tripartite tricarboxylate transporter TctB family protein
JI728_08740	1	0	0.406667	0	3.23496	0.266453	0.707052	citC	WBB26291.1	[citrate (pro-3S)-lyase] ligase
JI728_11520	1	0	24.1633	0	3.23358	0.258457	0.70139	JI728_11520	WBB22796.1	DNA polymerase III subunit theta
JI728_08450	1.33333	16	5.52667	41.3267	-3.14956	0.031915	0.292383	JI728_08450	WBB26240.1	GtrA family protein
JI728_13010	0	1	0	0.64	-3.09781	0.260988	0.702788	JI728_13010	WBB23053.1	amino acid ABC transporter permease
JI728_18315	0.333333	4	2.00667	20.69	-3.05722	0.0124718	0.174031	JI728_18315	WP_076612015.1	DDE-type integrase/transposase/recombinase
JI728_08395	3.66667	33.6667	0.486667	3.87667	-3.02017	5.71794e-12	1.08698e-08	JI728_08395	WBB26231.1	fimbrial biogenesis usher protein
JI728_08425	0.333333	3.66667	0.363333	3.61333	-2.97793	0.013993	0.189238	fimW	WBB26237.1	fimbria biosynthesis transcriptional regulator FimW
JI728_20575	0.333333	3.66667	0.486667	4.75333	-2.9356	0.00937276	0.150105	JI728_20575	WBB24356.1	YhcH/YjgK/YiaL family protein
JI728_07340	0.333333	3.66667	3.94667	26.4633	-2.88955	0.0232963	0.253435	JI728_07340	WBB26038.1	cytoplasmic protein
JI728_18655	0.666667	0	0.34	0	2.7287	0.516911	0.883493	JI728_18655	WBB24019.1	LysR family transcriptional regulator
JI728_04585	0.666667	0	1.32	0	2.72794	0.509182	0.881742	pyrI	WBB25571.1	aspartate carbamoyltransferase regulatory subunit
JI728_06770	0.666667	0	0.443333	0	2.72128	0.511464	0.882681	tagK	WBB25938.1	type VI secretion system-associated protein TagK
JI728_07235	2.66667	0.333333	5.22333	0.7	2.71516	0.0466214	0.342154	JI728_07235	WBB26021.1	DUF2824 family protein
JI728_21465	2.66667	0.333333	23.6133	3.32667	2.68589	0.0622312	0.399856	gatB	WBB24516.1	PTS galactitol transporter subunit IIB
JI728_01870	0	0.666667	0	17.38	-2.6108	0.506431	0.880475	JI728_01870	WBB25085.1	YheU family protein
JI728_14195	0	0.666667	0	7.87	-2.6058	0.501651	0.877271	ssaE	WBB23260.1	YscE family type III secretion system co-chaperone SsaE
JI728_11945	0	0.666667	0	65.6633	-2.6023	0.503897	0.879645	JI728_11945	WBB22862.1	hypothetical protein
JI728_14145	0	0.666667	0	13.6767	-2.60006	0.505739	0.879832	ssaG	WBB23250.1	type III secretion system needle filament protein SsaG
JI728_08555	0.666667	5	20.45	114.033	-2.57204	0.0073663	0.129138	JI728_08555	WBB26259.1	MbtH family protein
JI728_20285	0.666667	4.66667	6.59333	39.8433	-2.49849	0.0147187	0.192814	rcnR	WBB24301.1	Ni(II)/Co(II)-binding transcriptional repressor RcnR
JI728_22335	1	6.66667	7.01	38.9767	-2.46277	0.00244423	0.0689565	JI728_22335	WBB24672.1	hypothetical protein
JI728_14545	5.33333	1	2.51	0.51	2.40034	0.00333096	0.0797185	JI728_14545	WBB23318.1	lipid A deacylase LpxR family protein
JI728_20845	15.6667	3.33333	8.64333	1.42667	2.37272	8.31819e-05	0.00590591	JI728_20845	WBB24405.1	carbon-nitrogen hydrolase family protein
JI728_16330	0.666667	4	1.15	5.33333	-2.25845	0.0268708	0.265751	wcaB	WBB23617.1	colanic acid biosynthesis acetyltransferase WcaB
JI728_07280	28	6.66667	107.66	17.4267	2.24594	0.00264434	0.0722108	JI728_07280	WBB26030.1	GtrA family protein
JI728_16805	1	5.66667	0.863333	3.80333	-2.21165	0.01304	0.179775	JI728_16805	WBB23702.1	hypothetical protein
JI728_04990	12.6667	3	8.3	1.54	2.1746	3.82349e-05	0.00325761	JI728_04990	WBB25632.1	PTS mannose/fructose/sorbose/N-acetylgalactosamine transporter subunit IIC
JI728_03080	127	31	68.6667	14.56	2.15499	1.14647e-18	4.88397e-15	lsrF	WBB25300.1	3-hydroxy-5-phosphonooxypentane-2%2C4-dione thiolase
JI728_06095	0.666667	3.66667	4.09667	17.6833	-2.15426	0.0573764	0.383109	JI728_06095	WBB25822.1	phosphotyrosine protein phosphatase
JI728_10090	1	5.33333	3.60667	12.6667	-2.11896	0.016024	0.200771	JI728_10090	WBB26529.1	integrase
JI728_14075	3	0.666667	37.6333	5.26333	2.10649	0.0724289	0.430932	ssas	WBB23239.1	SPI-2 type III secretion system apparatus protein SsaS
JI728_02915	1	5	0.533333	2.19333	-2.05944	0.0203692	0.232013	JI728_02915	WBB25271.1	baseplate assembly protein
JI728_03085	56.6667	15	509.317	102.983	2.023	4.33463e-08	1.67868e-05	lsrG	WBB26766.1	(4S)-4-hydroxy-5-phosphonooxypentane-2%2C3-dione isomerase
JI728_06700	5.33333	1.33333	6.84	1.56333	2.02215	0.0193103	0.223555	JI728_06700	WBB25927.1	DUF4339 domain-containing protein
JI728_12165	7.66667	2	978.603	138.853	2.01931	0.00295833	0.0745709	JI728_12165	WBB22904.1	addiction module toxin%2C GnsA/GnsB family										0.584963	0.584963
JI728_14090	1.66667	7.66667	5.88333	21.14	-1.99127	0.00219097	0.0643693	ssaP	WBB23242.1	SPI-2 type III secretion system apparatus protein SsaP
JI728_01745	4	1	11.22	2.63	1.98781	0.0545688	0.374302	JI728_01745	WBB25061.1	DUF2531 family protein
JI728_18450	1.33333	6	1.17	4.21333	-1.93667	0.0132965	0.180969	JI728_18450	WBB23982.1	DUF5066 family protein
JI728_11870	0.333333	0	17.9033	0	1.92789	1	1	JI728_11870	WBB22850.1	phage virulence factor PagK family protein
JI728_18115	0.333333	0	1.84	0	1.9266	1	1	eutS	WBB23927.1	ethanolamine utilization microcompartment protein EutS
JI728_03945	0.333333	0	2.00667	0	1.9239	1	1	JI728_03945	WBB25453.1	ATP-binding cassette domain-containing protein
JI728_16915	0.666667	3	18.6267	69.26	-1.8713	0.0783394	0.445899	JI728_16915	WP_000457616.1	DUF4113 domain-containing protein
JI728_02670	0.333333	1.66667	0.136667	0.63	-1.86566	0.230841	0.676888	JI728_02670	WBB25223.1	DUF3829 domain-containing protein
JI728_23550	0.666667	3	0.573333	1.94667	-1.82903	0.161155	0.594904	JI728_23550	WBB27091.1	DNA methylase
JI728_15020	0.333333	1.66667	0.286667	1.01333	-1.82764	0.402195	0.811648	JI728_15020	WBB23391.1	lipoprotein EnvF
JI728_07935	1	4.33333	3.43333	10.2567	-1.8243	0.0677666	0.414778	JI728_07935	WBB26145.1	helix-hairpin-helix domain-containing protein
JI728_21450	0	0.333333	0	0.136667	-1.82239	1	1	JI728_21450	WBB24513.1	tagatose bisphosphate family class II aldolase
JI728_02935	1.33333	5.33333	3.01	9.77667	-1.7917	0.0492214	0.352999	JI728_02935	WBB25275.1	tail fiber assembly protein
JI728_14265	1.33333	0.333333	0.46	0.08	1.78878	0.386778	0.802109	JI728_14265	WBB23273.1	DeoR family transcriptional regulator
JI728_03200	1.33333	0.333333	0.743333	0.133333	1.78591	0.394204	0.805811	mscS	WBB25322.1	small-conductance mechanosensitive channel MscS
JI728_08730	2.33333	0.666667	1.21	0.32	1.75512	0.197067	0.638078	JI728_08730	WBB26289.1	HpcH/HpaI aldolase/citrate lyase family protein
JI728_01965	2.66667	10	148.937	393.417	-1.71057	0.0190369	0.223555	bfd	WBB25103.1	bacterioferritin-associated ferredoxin
JI728_23685	1.66667	6	2.04333	6.29333	-1.66697	0.0323416	0.293764	JI728_23685	WBB27031.1	inverse autotransporter beta domain-containing protein
JI728_13090	1.66667	6	0.486667	1.53333	-1.65119	0.0343189	0.300203	JI728_13090	WP_000648132.1	MFS transporter
JI728_04060	1	3.66667	3077.95	8113.59	-1.64722	0.0850888	0.459646	ecnB	WBB25472.1	lipoprotein toxin entericidin B
JI728_07160	4	14	6.10667	17.6867	-1.64674	0.00138159	0.0481861	JI728_07160	WBB26800.1	lysozyme
JI728_04450	5	1.66667	1.77	0.49	1.64655	0.0643129	0.403767	JI728_04450	WBB25544.1	metallo-dependent hydrolase
JI728_20530	1	3.66667	2.26	7.13667	-1.64215	0.104376	0.498592	JI728_20530	WBB24347.1	DNA-binding protein
JI728_11200	26.6667	9.66667	7.45	2.27333	1.62084	0.000259955	0.0138426	JI728_11200	WBB26723.1	SH3 domain-containing protein
JI728_04740	4.33333	15	30.23	73.6933	-1.60432	0.00272973	0.0722276	JI728_04740	WBB25595.1	CcdB family protein
JI728_05255	1.33333	4.66667	1.72	4.76667	-1.58328	0.0673275	0.412683	sthA	WBB25676.1	fimbrial protein SthA
JI728_10890	0.333333	1.33333	0.836667	2.82667	-1.58027	0.436857	0.838194	JI728_10890	WBB26671.1	sel1 repeat family protein
JI728_06300	4.66667	1.66667	6.43667	1.66667	1.56797	0.0527809	0.366619	JI728_06300	WBB25857.1	fimbrial protein
JI728_15015	0.333333	1.33333	5.87667	19.4667	-1.5634	0.389381	0.802109	msgA	WBB23390.1	virulence protein MsgA
JI728_02310	0.333333	1.33333	1.35	4.66667	-1.55659	0.391049	0.802996	JI728_02310	WBB25161.1	cytoplasmic protein
JI728_15970	4.66667	1.66667	7.97333	2.23333	1.55569	0.0717851	0.428298	pduK	WBB23550.1	propanediol utilization microcompartment protein PduK
JI728_11015	13.3333	5	34.83	10.4	1.53468	0.00244221	0.0689565	fliN	WBB26692.1	flagellar motor switch protein FliN
JI728_11855	6.33333	2.33333	7.34667	2.06333	1.53128	0.030716	0.283589	JI728_11855	NP_459887.1	phage terminase large subunit family protein
JI728_13350	11.6667	4.33333	6.11333	1.93	1.52949	0.00280555	0.0732564	yddG	WBB23113.1	aromatic amino acid efflux DMT transporter YddG
JI728_03075	224	83.3333	96.21	31.59	1.52877	3.2626e-09	1.73733e-06	lsrB	WBB25299.1	autoinducer 2 ABC transporter substrate-binding protein LsrB
JI728_13515	2	0.666667	8.84	3.33333	1.5276	0.311012	0.743081	hypA	WBB23140.1	hydrogenase maturation nickel metallochaperone HypA
JI728_23175	2	6.66667	82.13	187.897	-1.52459	0.0744878	0.43768	hha	WBB26944.1	hemolysin expression modulator Hha
JI728_20830	1	3.33333	3.51667	9.19	-1.51065	0.131207	0.549947	iraD	WBB26914.1	anti-adapter protein IraD
JI728_19580	1	3.33333	0.806667	2.63	-1.50419	0.0996313	0.488974	spaP	WBB24174.1	SPI-1 type III secretion system export apparatus protein SpaP
JI728_03070	366	144.333	161.31	53.8167	1.48296	8.81178e-08	2.88755e-05	lsrD	WBB25298.1	autoinducer 2 ABC transporter permease LsrD
JI728_16010	8.66667	3.33333	10.71	3.26333	1.48267	0.0105187	0.157571	pduT	WBB23558.1	propanediol utilization microcompartment protein PduT
JI728_19380	108.667	43	54.8167	18.3733	1.4807	1.38327e-09	8.41816e-07	JI728_19380	WBB24136.1	respiratory chain complex I subunit 1 family protein
JI728_00985	6	2.33333	4.83	1.43667	1.47523	0.0413746	0.325797	lpfB	WBB24930.1	molecular chaperone LpfB
JI728_05325	4.33333	1.66667	3.29	1.00667	1.45609	0.105039	0.499402	msyB	WBB25690.1	acidic protein MsyB
JI728_13740	868.667	332	281.613	98.5767	1.44425	1.02709e-05	0.00115142	JI728_13740	WBB23181.1	MFS transporter
JI728_07275	61.6667	25.3333	29.96	10.1333	1.44327	0.0109132	0.160311	JI728_07275	WBB26029.1	glycosyltransferase family 2 protein
JI728_19385	314	129	64.0533	22.3567	1.44098	1.26215e-11	1.34419e-08	hycC	WBB24137.1	formate hydrogenlyase subunit 3
JI728_10920	147	448	5423.42	11266.4	-1.43935	2.78899e-10	2.37622e-07	JI728_10920	WBB26676.1	cold-shock protein
JI728_08440	3	10.3333	0.696667	1.73333	-1.4351	0.279747	0.720509	JI728_08440	WBB26238.1	hypothetical protein
JI728_03205	2.66667	1	1.17667	0.44	1.42619	0.249357	0.695991	JI728_03205	WBB25323.1	hypothetical protein
JI728_10755	1.66667	5	48.19	123.21	-1.41839	0.0770944	0.44367	JI728_10755	WBB26650.1	hypothetical protein
JI728_04950	4.33333	13	32.8267	68.5833	-1.40879	0.0105422	0.157571	JI728_04950	WBB25625.1	BrnA antitoxin family protein
JI728_16975	1	0.333333	38.3567	7.29667	1.40568	0.632272	0.924635	ccmD	WBB23731.1	heme exporter protein CcmD
JI728_00110	1	0.333333	38.3567	7.29667	1.40568	0.632263	0.924635	ccmD	WBB24774.1	heme exporter protein CcmD
JI728_11815	1	0.333333	0.616667	0.163333	1.4056	0.629648	0.924635	JI728_11815	WBB22846.1	hypothetical protein
JI728_08410	1	0.333333	0.936667	0.24	1.40559	0.62921	0.924635	fimZ	WBB26234.1	fimbria biosynthesis transcriptional regulator FimZ
JI728_10925	125.333	373.333	9107.26	17860.2	-1.40014	1.41009e-08	6.00697e-06	JI728_10925	WBB26831.1	cold-shock protein
JI728_19120	4.33333	12.6667	32.37	76.8867	-1.40013	0.00981554	0.153729	JI728_19120	WBB24094.1	helix-turn-helix transcriptional regulator
JI728_00815	3.33333	1.33333	1.51	0.446667	1.38426	0.112219	0.513897	JI728_00815	WBB24897.1	TRAP transporter substrate-binding protein
JI728_20755	28	11.6667	21.46	7.75	1.38393	1.61185e-05	0.00167475	JI728_20755	WBB24390.1	DUF554 domain-containing protein
JI728_05380	11.3333	4.66667	14.51	5.14333	1.38365	0.00557787	0.109801	JI728_05380	WBB25700.1	fimbrial protein BcfA
JI728_05655	3.33333	1.33333	2.20333	0.666667	1.38162	0.112732	0.514176	JI728_05655	WBB25746.1	electron transfer flavoprotein FixA
JI728_13170	12.6667	5.33333	7.46333	2.63667	1.36848	0.00848138	0.141136	JI728_13170	NP_460565.1	benzoate/H(+) symporter BenE family transporter
JI728_00705	19.3333	8	33.92	12.1233	1.3656	0.00311776	0.0772189	trmL	WBB24876.1	tRNA (uridine(34)/cytosine(34)/5-carboxymethylaminomethyluridine(34)-2'-O)-methyltransferase TrmL
JI728_11560	3.33333	1.33333	2.01	0.79	1.35572	0.17794	0.622112	recT	WBB22804.1	recombination protein RecT
JI728_04340	9	25.3333	233.347	467.043	-1.33111	0.00237096	0.0677872	rpsR	WBB25523.1	30S ribosomal protein S18
JI728_00670	6.33333	18.3333	104.127	198.47	-1.32737	0.00978612	0.153729	grxC	WBB24870.1	glutaredoxin 3
JI728_10545	4	1.66667	525.45	150.9	1.31788	0.190835	0.633769	JI728_10545	WBB26610.1	YlcI/YnfO family protein
JI728_19400	147	62.3333	605.99	216.71	1.31496	9.56036e-07	0.000177074	hypA	WBB24140.1	hydrogenase maturation nickel metallochaperone HypA
JI728_13005	1.66667	0.666667	1.20667	0.363333	1.30728	0.477706	0.866338	JI728_13005	WBB23052.1	amino acid ABC transporter ATP-binding protein
JI728_02840	1.66667	4.66667	0.36	0.893333	-1.30625	0.11243	0.513897	JI728_02840	WBB25256.1	terminase ATPase subunit family protein
JI728_17625	3.33333	9.33333	34.5733	75.07	-1.30581	0.0463942	0.342154	JI728_17625	WBB23850.1	YfcL family protein
JI728_08015	14	37.3333	171.95	364.357	-1.3055	0.00309854	0.0771918	JI728_08015	WBB26160.1	type B 50S ribosomal protein L31
JI728_03790	7.66667	3.33333	3.53	1.40667	1.30233	0.0347236	0.300203	nrfF	WBB26773.1	heme lyase NrfEFG subunit NrfF
JI728_18110	2.33333	1	4.19333	1.40667	1.28457	0.312507	0.743733	eutP	WBB23926.1	ethanolamine utilization acetate kinase EutP
JI728_19345	182.333	79	235.067	88.8467	1.28376	5.18106e-06	0.000689728	hydN	WBB24129.1	electron transport protein HydN
JI728_10725	5.33333	2.33333	4.33667	1.56667	1.28278	0.152838	0.58088	JI728_10725	WBB26644.1	N-acetylmannosamine-6-phosphate 2-epimerase
JI728_02620	2.33333	6.33333	15.0667	32.7133	-1.28029	0.0822087	0.45303	JI728_02620	WBB25214.1	type II toxin-antitoxin system HigB family toxin
JI728_13135	1.33333	3.66667	13.1533	30.05	-1.27686	0.16297	0.597284	JI728_13135	WBB23076.1	PTS sugar transporter subunit IIB
JI728_00370	2.33333	1	1.99667	0.586667	1.26912	0.363783	0.78571	JI728_00370	WBB24820.1	isochorismatase family protein
JI728_23450	2.33333	1	2.76333	0.826667	1.26367	0.36654	0.787932	traE	WBB27077.1	type IV conjugative transfer system protein TraE
JI728_07510	7.66667	20.6667	4.12667	9.19667	-1.26003	0.0291916	0.277581	prpB	WBB26066.1	methylisocitrate lyase
JI728_21590	41.6667	107.667	506.463	1021.27	-1.25846	2.91096e-05	0.00258347	rpsO	WBB24539.1	30S ribosomal protein S15
JI728_07355	23.6667	11	7.23667	2.74333	1.25697	0.000591501	0.0268063	stbD	WBB26041.1	fimbrial usher protein StbD
JI728_19415	772.333	351.333	291.487	115.617	1.25098	7.65479e-12	1.08698e-08	hypD	WBB24143.1	hydrogenase formation protein HypD
JI728_17000	95	44.3333	193.367	69.4067	1.24998	3.75504e-06	0.000516015	napB	WBB23736.1	nitrate reductase cytochrome c-type subunit
JI728_19410	68.6667	31.6667	785.17	262.743	1.24721	1.7523e-06	0.000287108	hypC	WBB24142.1	hydrogenase 3 maturation protein HypC
JI728_04995	2.33333	6.33333	1.27333	2.77	-1.24658	0.0883285	0.465117	JI728_04995	WBB25633.1	PTS mannose/fructose/sorbose transporter family subunit IID
JI728_15325	5.66667	15	3.73	8.17	-1.24252	0.0158336	0.200074	flgG	WBB23447.1	flagellar basal-body rod protein FlgG
JI728_06185	2.33333	1	3.18	1.4	1.22851	0.39341	0.805734	JI728_06185	WBB25839.1	fimbrial protein
JI728_14080	79	36.6667	71.7567	29.09	1.21847	1.13359e-06	0.000201213	ssaR	WBB23240.1	SPI-2 type III secretion system export apparatus protein SsaR
JI728_18185	9.33333	23.6667	462.737	855.853	-1.21468	0.00316633	0.0775205	JI728_18185	WBB23936.1	YpfN family protein
JI728_23595	10.3333	27.6667	52.69	98.3867	-1.19988	0.0283797	0.27168	JI728_23595	WBB27094.1	hypothetical protein
JI728_19395	196	89.6667	376.423	148.877	1.19926	4.46836e-05	0.00359155	hycA	WBB24139.1	formate hydrogenlyase regulator HycA
JI728_22080	4.33333	2	84.8833	29.0867	1.19916	0.153129	0.58088	JI728_22080	WBB24630.1	YhdT family protein
JI728_06295	4.33333	2	7.45333	2.92667	1.18997	0.233807	0.67895	stfF	NP_459204.1	fimbrial minor subunit StfF
JI728_07350	5.66667	2.66667	3.97333	1.61	1.1885	0.102822	0.497778	JI728_07350	WBB26040.1	fimbrial assembly chaperone
JI728_13030	0.333333	1	0.26	0.536667	-1.18066	0.628264	0.924635	JI728_13030	WBB23057.1	hypothetical protein
JI728_06685	3.33333	8.33333	2.00667	4.44333	-1.18036	0.086097	0.461754	JI728_06685	WBB25925.1	DUF945 domain-containing protein
JI728_19390	85.3333	41.6667	87.8433	35.21	1.17976	7.84202e-07	0.000156592	hycB	WBB24138.1	formate hydrogenlyase subunit HycB
JI728_06645	1	2.66667	0.946667	1.98	-1.17904	0.252353	0.69852	JI728_06645	WBB25917.1	antitoxin of toxin-antitoxin stability system
JI728_15745	2.33333	5.66667	3.09667	6.91	-1.16603	0.200272	0.640511	JI728_15745	WBB23517.1	peptidase
JI728_03065	447.667	222.333	186.14	78.2133	1.15218	6.02788e-06	0.000778145	lsrC	WBB25297.1	autoinducer 2 ABC transporter permease LsrC
JI728_04025	17	41.6667	144.487	261.05	-1.1505	0.000105417	0.0071282	JI728_04025	WBB26777.1	co-chaperone GroES
JI728_19375	312.667	158.333	69.27	29.54	1.14965	5.59886e-07	0.000125532	hycE	WBB24135.1	formate hydrogenlyase subunit HycE
JI728_14935	128.333	64	137.33	55.8433	1.1398	3.45072e-07	8.1667e-05	JI728_14935	WBB23381.1	ATP-binding cassette domain-containing protein
JI728_03045	20	10.3333	87.51	31.55	1.11971	0.0365037	0.307324	JI728_03045	WBB25293.1	cupin domain-containing protein
JI728_19510	7.33333	3.66667	1.67667	0.696667	1.11414	0.047602	0.345367	hilA	WBB24161.1	transcriptional regulator HilA
JI728_22995	3	7.33333	88.1767	151.41	-1.10943	0.160589	0.594715	JI728_22995	WBB26982.1	hypothetical protein
JI728_19655	1.66667	4	1.45333	3.22667	-1.10148	0.185195	0.628139	pphB	WBB24186.1	protein-serine/threonine phosphatase
JI728_11120	5	12	3.68667	7.20333	-1.09622	0.0375555	0.311258	JI728_11120	WBB26711.1	RNA polymerase sigma factor FliA
JI728_18785	6.66667	3.33333	37.4467	16.42	1.08419	0.131773	0.550346	JI728_18785	WBB24042.1	YfiM family lipoprotein
JI728_07410	4.66667	11	117.583	204.943	-1.08054	0.162268	0.596428	JI728_07410	WBB26049.1	hypothetical protein
JI728_18080	16	8.33333	4.52333	1.94667	1.07496	0.00580315	0.110858	JI728_18080	WBB23920.1	aldehyde dehydrogenase EutE
JI728_19040	27.3333	14.6667	13.74	5.82333	1.07326	0.00326335	0.0785415	JI728_19040	WBB24080.1	VirK family antimicrobial peptide resistance protein
JI728_07320	8.33333	4.33333	8.04333	3.08	1.07155	0.0331594	0.295515	leuD	NP_459325.1	3-isopropylmalate dehydratase small subunit
JI728_01160	32.6667	17	16.9933	7.59	1.07091	0.000493922	0.0226248	JI728_01160	WBB26754.1	LysR family transcriptional regulator
JI728_00805	6.66667	3.33333	5.69667	2.64333	1.06799	0.163427	0.597595	ulaD	WBB24895.1	3-keto-L-gulonate-6-phosphate decarboxylase UlaD
JI728_23205	15.3333	35	4.58667	9.16667	-1.06751	0.0222243	0.247288	JI728_23205	WBB26950.1	YadA-like family protein
JI728_23025	5.66667	12.6667	255.393	468.757	-1.06659	0.0599201	0.391035	JI728_23025	WBB26988.1	hypothetical protein
JI728_11095	2.66667	6.33333	7.12333	12.73	-1.06634	0.131402	0.549947	fliS	WBB26706.1	flagellar export chaperone FliS
JI728_20960	2.66667	1.33333	6.96333	2.53333	1.065	0.413416	0.822583	JI728_20960	WBB24427.1	cytoplasmic protein
JI728_09590	14	7.33333	14.3433	5.94	1.06185	0.0075032	0.130999	JI728_09590	WBB26817.1	hypothetical protein
JI728_15660	4.33333	10.3333	5.85	10.74	-1.06131	0.133182	0.552977	JI728_15660	WBB23500.1	lipoprotein
JI728_18075	3	7	1.71333	3.48	-1.06122	0.0755821	0.441135	eutJ	WBB23919.1	ethanolamine utilization protein EutJ
JI728_19405	1038.33	542.333	564.93	254.92	1.05145	5.8928e-09	2.78926e-06	hypB	WBB24141.1	hydrogenase nickel incorporation protein HypB
JI728_13040	12	27	129.56	228.24	-1.04745	0.0123389	0.173302	JI728_13040	WBB23059.1	metal/formaldehyde-sensitive transcriptional repressor
JI728_19600	11.3333	26	3.52333	6.77	-1.04623	0.00194342	0.0591355	invC	WBB24178.1	SctN family type III secretion system ATPase InvC
JI728_19545	6.33333	3.33333	2.72333	1.21333	1.03646	0.0796075	0.446809	sipD	WBB24167.1	SPI-1 type III secretion system needle tip complex protein SipD
JI728_16985	12	6.33333	10.3567	4.75333	1.03631	0.0250195	0.257962	ccmB	WBB23733.1	heme exporter protein CcmB
JI728_00100	12	6.33333	10.3567	4.75333	1.03631	0.0250341	0.257962	ccmB	WBB24772.1	heme exporter protein CcmB
JI728_06285	6.33333	3.33333	4.34667	1.92667	1.03317	0.104445	0.498592	stfD	NP_459202.1	fimbrial chaperone StfD
JI728_07400	92.3333	215	127.667	231.303	-1.03242	0.000682083	0.0299554	JI728_07400	WBB26047.1	Ail/Lom family outer membrane beta-barrel protein
JI728_11865	2	1	1.06	0.48	1.031	0.547568	0.894073	JI728_11865	NP_460823.1	tail fiber assembly protein
JI728_10355	5.66667	3	1.92333	0.836667	1.02649	0.0947384	0.479888	dpaL	WBB26576.1	diaminopropionate ammonia-lyase
JI728_01655	21.6667	11.3333	487.54	195.6	1.02629	0.0394969	0.317057	feoC	WBB25043.1	[Fe-S]-dependent transcriptional repressor FeoC
JI728_15990	2.33333	5.33333	1.02	2.01667	-1.02599	0.197112	0.638078	pduO	WBB23554.1	two-domain cob(I)yrinic acid a%2Cc-diamide adenosyltransferase PduO
JI728_04755	17.3333	38.6667	27.3867	50.1633	-1.02469	0.000439771	0.0204105	sefA	WBB26780.1	SEF14 fimbria major subunit SefA
JI728_18420	2.33333	5.33333	2.16667	4.20667	-1.02287	0.165749	0.603497	dmsB	WBB23976.1	dimethylsulfoxide reductase subunit B
JI728_19295	18.3333	9.66667	8.54333	4.06333	1.01879	0.0588672	0.388196	JI728_19295	WBB24119.1	PTS glucitol/sorbitol transporter subunit IIB
JI728_14150	4	9	3.15667	5.92667	-1.01163	0.0662102	0.407007	sseG	WBB23251.1	pathogenicity island 2 effector protein SseG
JI728_13225	1	2.33333	126.873	199.887	-1.01016	0.3783	0.795046	JI728_13225	WBB26852.1	GhoT/OrtT family toxin
JI728_20840	21	11.3333	10.4933	4.91667	1.00927	0.020447	0.232278	JI728_20840	WBB24404.1	polysaccharide deacetylase
JI728_13120	5	2.66667	10.9667	4.61	1.00902	0.116028	0.520843	JI728_13120	WBB23073.1	PTS sugar transporter subunit IIA
JI728_09445	37.6667	81.6667	114940	97521.3	-1.00481	0.000162388	0.0101731	JI728_09445	WBB26411.1	AcrZ family multidrug efflux pump-associated protein
JI728_06725	3	6.66667	1.65	3.20333	-1.00272	0.184677	0.628139	JI728_06725	WBB25932.1	GTPase family protein
JI728_12525	1.33333	3	180.95	301.713	-0.999834	0.359635	0.784458	JI728_12525	WBB22964.1	YciY family protein
JI728_17730	1	2.33333	9.10667	14.8667	-0.999559	0.373863	0.791612	JI728_17730	WBB26893.1	hypothetical protein
JI728_23465	9.33333	5	27.2533	11.9433	0.996204	0.116639	0.52097	traY	WBB27080.1	conjugal transfer relaxosome protein TraY
JI728_14095	4.33333	9.66667	14.37	23.9	-0.993215	0.0758957	0.441135	ssaO	WBB26857.1	SPI-2 type III secretion system apparatus protein SsaO
JI728_14135	5	2.66667	87.74	45.17	0.992931	0.257907	0.70069	ssaI	WBB26859.1	SctI family type III secretion system inner rod subunit SsaI
JI728_14880	6.66667	3.66667	25.9867	10.06	0.992509	0.116576	0.52097	JI728_14880	WBB23374.1	DUF1971 domain-containing protein
JI728_19420	524.667	283.667	229.877	109.267	0.991134	3.29768e-07	8.1667e-05	hypE	WBB24144.1	hydrogenase expression/formation protein HypE
JI728_12010	1.33333	0.666667	25.2633	11.1867	0.989933	0.697473	0.940265	JI728_12010	WBB22874.1	hypothetical protein
JI728_04305	30.3333	16.6667	56.8867	25.0067	0.989701	0.00660287	0.120206	ulaC	WBB25517.1	PTS ascorbate transporter subunit IIA
JI728_19340	379.333	208.667	60.6367	29.24	0.988257	1.23459e-07	3.50625e-05	hypF	WBB24128.1	carbamoyltransferase HypF
JI728_04945	8.33333	18.6667	78.09	122.843	-0.978945	0.0496704	0.355027	JI728_04945	WBB25624.1	BrnT family toxin
JI728_01545	2.66667	6	0.79	1.43667	-0.977775	0.169183	0.60936	JI728_01545	WBB25024.1	MFS transporter
JI728_04415	34.3333	74.6667	1478.59	2263.12	-0.977232	0.000269655	0.0141819	JI728_04415	WBB25537.1	DUF1107 domain-containing protein
JI728_16750	1	2.33333	0.55	0.956667	-0.972259	0.547122	0.894009	serB	WBB23691.1	phosphoserine phosphatase SerB
JI728_03060	913	515	233.543	112.2	0.971834	8.43779e-06	0.000998471	lsrA	WBB25296.1	autoinducer 2 ABC transporter ATP-binding protein LsrA
JI728_01495	1.33333	3	4.85333	8.39	-0.970969	0.297745	0.730221	JI728_01495	NP_452851.1	MarC family protein
JI728_13640	6.66667	3.66667	2.89333	1.41333	0.969569	0.148821	0.5748	JI728_13640	WBB23163.1	Zn-dependent oxidoreductase
JI728_05585	32.6667	18.3333	8.27333	3.98	0.96825	0.00575678	0.110468	citF	WBB25734.1	citrate lyase subunit alpha
JI728_08800	103	222	1355.92	2168.17	-0.967302	3.34538e-07	8.1667e-05	JI728_08800	WBB26301.1	YbeD family protein
JI728_19630	6.66667	3.66667	13.9667	6.94667	0.966778	0.124125	0.536824	invH	WBB24183.1	SPI-1 type III secretion system invasion lipoprotein InvH
JI728_11900	617.667	363.333	317.773	151.523	0.966496	0.00084331	0.0342143	JI728_11900	WBB22855.1	DMT family transporter
JI728_17430	307.667	171.333	180.983	86.75	0.965277	1.10973e-07	3.37675e-05	JI728_17430	WBB23815.1	transketolase
JI728_22985	3.66667	7.33333	65.54	124.49	-0.965048	0.203889	0.644811	glmM	WP_008891390.1	phosphoglucosamine mutase
JI728_04605	4.33333	9.33333	7.32667	12.8367	-0.960206	0.149082	0.5748	JI728_04605	WBB25574.1	arginine repressor
JI728_12575	125.667	277.667	192.787	330.61	-0.955654	0.000223546	0.0123676	JI728_12575	WBB22972.1	ferritin-like domain-containing protein
JI728_00870	31.3333	17.6667	11.11	5.42	0.955341	0.00675181	0.121739	JI728_00870	WBB24908.1	XylR family transcriptional regulator
JI728_08755	50.6667	28.3333	16.0167	7.82333	0.955263	0.00601775	0.113432	dcuC	NP_459619.1	anaerobic C4-dicarboxylate transporter DcuC
JI728_19355	29.3333	16.6667	53.3633	23.74	0.953996	0.00123766	0.0449075	hycI	WBB24131.1	hydrogenase maturation peptidase HycI
JI728_18030	3	1.66667	78.0033	26.33	0.952342	0.313905	0.745549	JI728_18030	NP_461388.1	DUF1963 domain-containing protein
JI728_22280	400.667	221.667	63.32	31.4067	0.952115	2.33327e-05	0.00225366	metE	WBB24662.1	5-methyltetrahydropteroyltriglutamate--homocysteine S-methyltransferase
JI728_17420	162	92.3333	40.8933	19.8733	0.951461	5.66123e-08	2.00974e-05	yfcC	WBB23813.1	putative basic amino acid antiporter YfcC
JI728_06070	3.33333	7	31.7967	56.8833	-0.951029	0.200539	0.640579	JI728_06070	WBB25818.1	outer membrane protein
JI728_20350	71	41	44.29	21.1233	0.950211	0.000438793	0.0204105	JI728_20350	WBB24313.1	DUF1460 domain-containing protein
JI728_12570	452.333	986	680.843	1168.86	-0.94924	6.72976e-06	0.000843199	JI728_12570	WBB22971.1	ferritin-like domain-containing protein
JI728_06695	1.66667	3.66667	4.37667	7.21	-0.948345	0.349623	0.776729	JI728_06695	WBB25926.1	hypothetical protein
JI728_03050	534.333	304.333	127.947	62.98	0.944257	1.23455e-05	0.0013485	lsrK	WBB25294.1	autoinducer-2 kinase
JI728_22390	5.33333	3	16	6.67667	0.943744	0.239137	0.684166	JI728_22390	WBB24679.1	DUF3021 family protein
JI728_05405	3.66667	2	5.10667	2.57	0.942364	0.383927	0.799976	JI728_05405	WBB25704.1	fimbrial protein BcfF
JI728_21540	102.667	59	45.5	21.92	0.941684	6.71655e-05	0.00493319	JI728_21540	WBB24531.1	U32 family peptidase
JI728_23280	10.3333	22	14.8767	25.2967	-0.9408	0.0112502	0.162708	JI728_23280	WBB26965.1	transcription termination factor NusG
JI728_21380	6	3.33333	1137.85	472.853	0.93734	0.221985	0.664551	JI728_21380	WBB24502.1	hypothetical protein
JI728_12290	3	1.66667	2.89	1.23	0.935053	0.309618	0.741904	JI728_12290	WBB22926.1	hypothetical protein
JI728_14945	111	63.6667	66.94	32.2933	0.934164	0.000839096	0.0342143	JI728_14945	WBB23383.1	ABC transporter permease
JI728_08760	74	43	86.08	40.5367	0.933366	0.000203554	0.0117181	pagP	WBB26808.1	lipid IV(A) palmitoyltransferase PagP
JI728_16815	2	4.33333	31.97	47.99	-0.933056	0.264222	0.70614	JI728_16815	WBB23704.1	YkgJ family cysteine cluster protein
JI728_23220	32.3333	67.3333	6.44	11.7233	-0.932863	0.00139129	0.0481861	JI728_23220	WBB26953.1	type IV secretory system conjugative DNA transfer family protein
JI728_13980	6.66667	3.66667	127.657	60.1967	0.929692	0.25713	0.70069	JI728_13980	WBB23222.1	DUF1289 domain-containing protein
JI728_09815	172.333	371.333	81.6033	143.863	-0.929577	0.000650749	0.0291809	JI728_09815	WBB26480.1	FAD-binding protein
JI728_11640	10.6667	22.6667	11.1833	19.34	-0.929211	0.0389348	0.316182	JI728_11640	WBB22820.1	DUF1367 family protein
JI728_05970	2	4.33333	5.66333	9.38667	-0.925589	0.278285	0.719306	mutT	WBB25800.1	8-oxo-dGTP diphosphatase MutT
JI728_14450	3.33333	7	210.473	334.52	-0.923665	0.206533	0.646619	hemP	WBB26861.1	hemin uptake protein HemP
JI728_17590	3	1.66667	10.2767	4.81333	0.922119	0.455967	0.85095	JI728_17590	WBB23843.1	hypothetical protein
JI728_10085	1.66667	3.66667	98.4333	125.79	-0.922003	0.372576	0.791609	JI728_10085	WBB26528.1	hypothetical protein
JI728_09570	4.33333	9	79.5267	126.333	-0.920518	0.16846	0.60936	moaD	WBB26434.1	molybdopterin synthase sulfur carrier subunit
JI728_11325	17.3333	10	15.7433	7.67333	0.918338	0.022224	0.247288	cheZ	WBB26836.1	protein phosphatase CheZ
JI728_11155	6	12.6667	160.677	236.74	-0.917422	0.0976775	0.484972	JI728_11155	WBB26718.1	DUF2594 family protein
JI728_02045	1027.67	2210.33	1353.51	2291.84	-0.917	7.07211e-05	0.0051063	rplE	WBB25119.1	50S ribosomal protein L5
JI728_05235	8.33333	4.66667	3.46333	1.84667	0.915009	0.168675	0.60936	JI728_05235	NP_463447.1	type 1 fimbrial protein
JI728_20310	4.33333	2.33333	2.92333	1.61667	0.910053	0.374633	0.791612	JI728_20310	WBB24306.1	fimbria/pilus periplasmic chaperone
JI728_20420	11.3333	22.6667	75.9067	123.75	-0.905035	0.0302845	0.282921	JI728_20420	WBB24326.1	ASCH domain-containing protein
JI728_08030	5.66667	11.6667	7.1	12.3967	-0.901251	0.0618384	0.399139	maa	WBB26163.1	maltose O-acetyltransferase
JI728_18175	0.666667	0.333333	2.89333	0.91	0.901015	1	1	JI728_18175	WBB23934.1	ArsC family reductase
JI728_03475	0.666667	0.333333	0.496667	0.19	0.900009	1	1	JI728_03475	WBB25369.1	hypothetical protein
JI728_10055	27.6667	17.3333	13.5133	6.44	0.896013	0.0311218	0.286348	JI728_10055	WBB26522.1	VirK/YbjX family protein
JI728_08680	6.33333	3.66667	7.68667	3.81333	0.894608	0.211785	0.652826	JI728_08680	WBB26280.1	4Fe-4S dicluster domain-containing protein
JI728_05400	6.33333	3.66667	9.20667	4.50333	0.893948	0.231505	0.676888	JI728_05400	WBB25703.1	fimbrial protein BcfE
JI728_12400	369.333	236.333	93.82	47.74	0.891843	0.0244351	0.257121	narH	WBB22946.1	nitrate reductase subunit beta
JI728_00915	0.666667	0.333333	1.11333	0.443333	0.891023	1	1	JI728_00915	NP_462554.1	GNAT family N-acetyltransferase
JI728_04235	155.667	326.667	122.967	208.4	-0.889871	0.000411112	0.0199016	JI728_04235	WBB25503.1	PspA/IM30 family protein
JI728_14890	13	7.66667	16.81	8.14333	0.886455	0.0351922	0.300203	JI728_14890	WBB23376.1	chorismate mutase
JI728_06715	7	4	8.25	4.32	0.884833	0.253316	0.69862	JI728_06715	WBB25930.1	hypothetical protein
JI728_17605	0.666667	0.333333	0.873333	0.51	0.882066	1	1	JI728_17605	WBB23846.1	YbjP/YqhG family protein
JI728_11820	9	5.33333	4.54333	2.24333	0.88125	0.0984829	0.486138	JI728_11820	WP_017466154.1	tyrosine-type recombinase/integrase
JI728_19660	3.66667	7.66667	5.91333	9.22667	-0.880944	0.220886	0.662659	JI728_19660	WBB24187.1	hypothetical protein
JI728_16505	8.33333	5	3.60333	1.68	0.880938	0.093628	0.477671	JI728_16505	WP_000825913.1	fimbrial protein
JI728_16520	8.66667	5	11.7767	6.2	0.880507	0.170701	0.611594	yehD	WBB23646.1	fimbrial protein YehD
JI728_04540	19.6667	11.6667	36.5967	17.6467	0.878728	0.0225958	0.248729	nrdG	WBB25562.1	anaerobic ribonucleoside-triphosphate reductase-activating protein
JI728_03805	2232.67	1316.33	372.127	193.143	0.878325	7.31646e-07	0.000155841	fdhF	WBB25430.1	formate dehydrogenase subunit alpha
JI728_14965	10.6667	6.33333	14.68	7.06	0.873341	0.0759042	0.441135	JI728_14965	NP_460220.1	cytochrome b
JI728_05125	162.667	96.3333	88.7533	45.1733	0.873313	9.15014e-05	0.0063901	JI728_05125	WBB25654.1	YjjW family glycine radical enzyme activase
JI728_00830	5.66667	3.33333	2.77	1.41333	0.872359	0.153073	0.58088	JI728_00830	WBB24900.1	DUF4862 family protein
JI728_23470	5	10.3333	4.01333	6.53	-0.872197	0.131548	0.549947	traJ	WBB27081.1	conjugal transfer transcriptional regulator TraJ
JI728_03090	142.333	85.3333	95.5067	48.35	0.870537	2.10462e-06	0.000332062	JI728_03090	WBB25301.1	epimerase
JI728_22550	4072	8174	1066.01	1838.37	-0.869436	8.17055e-10	5.80109e-07	ilvC	WBB24703.1	ketol-acid reductoisomerase
JI728_23075	3	6	15.76	27.2767	-0.869189	0.257533	0.70069	JI728_23075	WBB26996.1	helix-turn-helix transcriptional regulator
JI728_02650	114.667	237.667	59.43	100.417	-0.868927	0.000751068	0.0313681	fdxH	WBB25220.1	formate dehydrogenase subunit beta
JI728_09755	18.6667	11.3333	9.74333	4.79333	0.867693	0.0232957	0.253435	JI728_09755	WBB26468.1	glycyl-radical enzyme activating protein
JI728_20605	5	3	3.65	1.66	0.863863	0.194078	0.635538	JI728_20605	WBB24361.1	hypothetical protein
JI728_23765	3.33333	7	2.25	3.61667	-0.863097	0.313258	0.744782	JI728_23765	WBB27045.1	fimbrial protein
JI728_02025	60	123.333	3981.07	5357.97	-0.859134	0.00349118	0.0826245	rpmC	WBB25115.1	50S ribosomal protein L29
JI728_08925	17	10.3333	8.27333	4.07	0.858759	0.0256214	0.258753	rihA	WBB26325.1	pyrimidine-specific ribonucleoside hydrolase RihA
JI728_17320	74	148.667	558.83	827.987	-0.857082	3.79399e-05	0.00325761	nuoK	WBB23794.1	NADH-quinone oxidoreductase subunit NuoK
JI728_10525	30.6667	18.6667	16.89	8.72	0.856141	0.0102053	0.157571	pipB	WBB26608.1	SPI-2 type III secretion system effector PipB
JI728_15915	64.6667	39	18.45	9.68667	0.852719	0.00269493	0.0722276	JI728_15915	WBB23541.1	cobyrinate a%2Cc-diamide synthase
JI728_17010	110	68.3333	86.5767	43.3567	0.850569	0.00126981	0.045457	napG	WBB23738.1	ferredoxin-type protein NapG
JI728_08515	7.66667	15	26.2533	43.1767	-0.849256	0.10239	0.497516	JI728_08515	WBB26251.1	MmcQ/YjbR family DNA-binding protein
JI728_03505	11.6667	7	10.73	5.72667	0.846847	0.0783853	0.445899	JI728_03505	WBB25373.1	YjbF family lipoprotein
JI728_16020	5	3	10.7833	4.89667	0.846768	0.280616	0.721762	pduV	WBB23560.1	propanediol utilization protein PduV
JI728_17425	251.667	150.333	119.99	63.11	0.846402	0.000176761	0.0106057	JI728_17425	WBB23814.1	transketolase family protein
JI728_23250	1.66667	3.33333	41.5267	71.3367	-0.845596	0.354221	0.779527	JI728_23250	WBB26959.1	EexN family lipoprotein
JI728_05465	6.66667	13.3333	2.14	3.57	-0.844647	0.0752302	0.440826	JI728_05465	WBB25716.1	cytoplasmic protein
JI728_10935	11.3333	22.6667	73.8333	109.587	-0.844124	0.0379624	0.31341	JI728_10935	WBB26678.1	hypothetical protein
JI728_19035	460.333	279.333	191.35	100.723	0.843326	4.44106e-05	0.00359155	pipB2	WBB24079.1	SPI-2 type III secretion system effector PipB2
JI728_05570	5	3	2.09667	1.10667	0.841364	0.29671	0.729951	citC	WBB25732.1	[citrate (pro-3S)-lyase] ligase
JI728_09715	3	6	9135.09	15989.9	-0.840171	0.206863	0.646619	mntS	WBB26460.1	manganase accumulation protein MntS
JI728_09255	4996.33	3087	1839.71	964.373	0.840031	1.51027e-06	0.00025735	cydB	WBB26379.1	cytochrome d ubiquinol oxidase subunit II
JI728_23240	12.6667	25	9.60333	15.8533	-0.839393	0.0419175	0.326451	JI728_23240	WBB26957.1	type IV secretion system protein
JI728_00395	5	10.3333	5.01	7.75	-0.839012	0.21431	0.657945	JI728_00395	WBB24824.1	helix-turn-helix transcriptional regulator
JI728_06655	3.66667	7.33333	14.3067	21.3967	-0.838217	0.282788	0.722083	JI728_06655	WBB25919.1	type IV toxin-antitoxin system YeeU family antitoxin
JI728_06290	2.33333	4.66667	3.51333	5.65333	-0.834037	0.311696	0.743464	JI728_06290	WBB25856.1	fimbrial protein
JI728_15550	7.33333	14.3333	1682.76	2284.8	-0.830903	0.0584996	0.386488	JI728_15550	-	tRNA-Ser
JI728_07270	42.3333	26.3333	11.1833	5.88	0.830678	0.129113	0.547168	JI728_07270	WBB26028.1	glucosyltransferase domain-containing protein
JI728_14210	3.33333	2	9.38333	4.92667	0.828241	0.46621	0.860031	spiC	WBB23263.1	SPI-2 type III secretion system protein SpiC
JI728_10855	3.33333	2	4.97667	2.57	0.826734	0.394026	0.805811	JI728_10855	WBB26667.1	Hcp family type VI secretion system effector
JI728_11045	27.6667	17	21.3267	11.2167	0.826481	0.0147553	0.192814	fliH	WBB26698.1	flagellar assembly protein FliH
JI728_09155	60.6667	111.333	2626.9	3843.59	-0.826302	0.0144133	0.191374	JI728_09155	WBB26363.1	YbfA family protein
JI728_07395	7	4.33333	11.31	5.23	0.825732	0.176763	0.620783	JI728_07395	WBB26046.1	hypothetical protein
JI728_20770	44097.7	26828.3	13212.6	7064.06	0.822515	0.000316165	0.0164252	ripA	WBB24392.1	itaconate CoA-transferase RipA/Ict
JI728_01135	27.3333	16.6667	13.4533	7.32	0.821866	0.0252153	0.258286	JI728_01135	WBB24953.1	sugar kinase
JI728_23730	12.6667	24.6667	309.57	432.573	-0.821027	0.0238864	0.254441	JI728_23730	WBB27039.1	AbrB/MazE/SpoVT family DNA-binding domain-containing protein
JI728_07325	7.66667	15	4.13667	6.76	-0.819375	0.0446384	0.335971	JI728_07325	WBB26035.1	fumarylacetoacetate hydrolase family protein
JI728_22930	153	293.667	872.753	1285.83	-0.817125	0.000381386	0.018867	JI728_22930	WBB26972.1	hypothetical protein
JI728_03525	27.3333	17	14.38	7.57667	0.816855	0.0163366	0.203491	malG	WBB25377.1	maltose ABC transporter permease MalG
JI728_19350	26.3333	16.3333	16.1433	8.73333	0.814255	0.00912982	0.148447	JI728_19350	WBB24130.1	hypothetical protein
JI728_22480	6.33333	12.3333	176.65	243.28	-0.812273	0.0869987	0.461754	JI728_22480	WBB24692.1	sugar nucleotidyltransferase
JI728_08370	4.66667	9	171.057	245.363	-0.810881	0.291904	0.727182	ybcJ	WBB26226.1	ribosome-associated protein YbcJ
JI728_05690	6.66667	13	59.7267	86.0933	-0.810524	0.0890448	0.467424	JI728_05690	WBB25752.1	DUF1471 domain-containing protein
JI728_00935	7812	14709.7	286694	394795	-0.810428	3.39256e-06	0.000498355	cspA	WBB24920.1	RNA chaperone/antiterminator CspA
JI728_09135	48.3333	30	53.17	27.91	0.809565	0.00710376	0.12505	kdpC	WBB26811.1	potassium-transporting ATPase subunit KdpC
JI728_20040	8.66667	5.33333	2.63667	1.45333	0.809317	0.205196	0.645721	fucP	WBB24258.1	L-fucose:H+ symporter permease
JI728_21865	114.333	71.3333	29.6067	16.0433	0.808119	2.38063e-05	0.00225366	nanT	WBB24589.1	sialic acid transporter NanT
JI728_10360	1.66667	1	0.473333	0.24	0.807688	0.747917	0.957122	JI728_10360	WBB26577.1	sodium:alanine symporter family protein
JI728_02040	415.333	827.667	2651.88	3834.58	-0.807634	0.000132319	0.00841312	rplX	WBB25118.1	50S ribosomal protein L24
JI728_21025	5.33333	3.33333	2.44667	1.24333	0.806953	0.240422	0.68564	JI728_21025	WBB24438.1	TRAP transporter substrate-binding protein
JI728_10585	14.6667	9	31.25	16.6167	0.805929	0.125718	0.541411	hpaR	WBB26618.1	homoprotocatechuate degradation operon regulator HpaR
JI728_00540	66	123.667	1444.86	2117.73	-0.803762	0.0294614	0.277667	rpmB	WBB24845.1	50S ribosomal protein L28
JI728_00325	22.6667	14	12.4867	6.97667	0.803126	0.026953	0.265751	JI728_00325	WBB24811.1	PTS system mannose/fructose/sorbose family transporter subunit IID
JI728_12815	2610.67	1659	1055.9	565.377	0.801806	3.64963e-06	0.000516015	JI728_12815	WBB23017.1	TIGR01620 family protein
JI728_12015	1.33333	2.66667	4297.18	6496.35	-0.801599	0.556299	0.895783	mgrB	WBB22875.1	PhoP/PhoQ regulator MgrB
JI728_05660	6.33333	4	3.09333	1.54667	0.798611	0.216368	0.659301	JI728_05660	WBB25747.1	electron transfer flavoprotein subunit alpha/FixB family protein
JI728_21545	121.667	76.6667	63	33.6967	0.798561	0.0037211	0.0864862	JI728_21545	WBB24532.1	U32 family peptidase
JI728_10200	1.33333	2.66667	7.39667	10.5133	-0.798508	0.571655	0.900178	JI728_10200	WBB26546.1	cytoplasmic protein
JI728_16310	2.33333	4.66667	2.84333	4.17333	-0.797393	0.426468	0.831847	wcaF	WBB23613.1	colanic acid biosynthesis acetyltransferase WcaF
JI728_16740	8	15.3333	24.1633	37.16	-0.796934	0.103762	0.497778	JI728_16740	WBB23689.1	helix-turn-helix transcriptional regulator
JI728_17415	2932.67	1807.33	491.233	269.903	0.796391	8.69301e-06	0.00100087	pta	WBB23812.1	phosphate acetyltransferase
JI728_11585	2	4	51.7033	59.4567	-0.795577	0.37958	0.796079	JI728_11585	WBB22809.1	hypothetical protein
JI728_19595	1	2	2.11667	3.47	-0.794148	0.514643	0.882913	spaM	WBB24177.1	SPI-1 type III secretion system protein SpaM
JI728_12560	895.667	562.667	821.643	432.89	0.793654	0.000172016	0.0105951	ompW	WBB22969.1	outer membrane protein OmpW
JI728_12025	87.6667	170	269454	443186	-0.789904	0.000322694	0.0165624	JI728_12025	WBB22877.1	YobF family protein
JI728_03465	11	20.6667	6.32	10.4733	-0.788691	0.0376835	0.311712	JI728_03465	WBB25367.1	histidine biosynthesis protein
JI728_08120	11	7	5.13	2.71667	0.788366	0.137041	0.555596	aes	NP_459485.1	acetyl esterase
JI728_01560	9	5.66667	11.5	6.11667	0.786679	0.129334	0.547168	JI728_01560	WBB25026.1	hypothetical protein
JI728_05240	5.33333	3.33333	6.46333	3.40333	0.785982	0.285795	0.724695	JI728_05240	WBB25674.1	fimbrial protein SthD
JI728_03695	5.33333	10.3333	0.936667	1.48	-0.785872	0.154658	0.582018	siiF	WBB25410.1	SPI-4 type I secretion system protein SiiF
JI728_14940	254	159.667	157.737	85.0433	0.78553	0.000103634	0.00712067	JI728_14940	WBB23382.1	ATP-binding cassette domain-containing protein
JI728_00545	12	23.3333	1973.97	2308.69	-0.78306	0.06031	0.391907	rpmG	WBB24846.1	50S ribosomal protein L33
JI728_18150	14	26.6667	4.29667	6.87	-0.778718	0.0224242	0.247479	pbp4b	NP_461413.1	penicillin binding protein PBP4B
JI728_20430	10.6667	6.66667	5.57	3.26	0.778688	0.151041	0.579151	JI728_20430	WBB24328.1	transporter
JI728_04215	1251.33	2399.67	2938.13	4387.72	-0.778254	1.76129e-05	0.00176264	nsrR	WBB25499.1	nitric oxide-sensing transcriptional repressor NsrR
JI728_13790	16.6667	10.6667	82.6467	39.5967	0.7779	0.0604708	0.392094	JI728_13790	WBB23188.1	GlpM family protein
JI728_13760	3.33333	6.66667	12.2567	17.32	-0.777804	0.356439	0.781061	mdtJ	WBB23183.1	multidrug/spermidine efflux SMR transporter subunit MdtJ
JI728_14235	2.66667	1.66667	95.5	36.5333	0.777772	0.424351	0.828857	fumD	WBB23268.1	fumarate hydratase FumD
JI728_16670	48.6667	91.6667	140.06	207.33	-0.777573	0.000338848	0.0169823	JI728_16670	WBB23675.1	CidA/LrgA family protein
JI728_07740	9	5.66667	11.6767	6.44333	0.777047	0.192223	0.634698	JI728_07740	WBB26108.1	DUF3251 domain-containing protein
JI728_11300	62.6667	40	94.94	49.6367	0.775937	0.000902502	0.0359314	cheW	WBB26742.1	chemotaxis protein CheW
JI728_02565	3.33333	6.33333	1.83	2.98333	-0.772261	0.229801	0.674673	JI728_02565	WBB25204.1	aldose-1-epimerase
JI728_09215	40.6667	77	181.78	266.517	-0.772021	0.011873	0.169729	sdhD	WBB26373.1	succinate dehydrogenase membrane anchor subunit
JI728_17615	2657.67	1717	894.55	491.917	0.771591	2.2856e-06	0.000347738	fabB	WBB23848.1	beta-ketoacyl-ACP synthase I
JI728_03700	3	5.66667	30.09	45.4467	-0.771072	0.329557	0.757402	JI728_03700	WBB25411.1	YjcB family protein
JI728_04325	5	9	53.93	86.0667	-0.770419	0.210337	0.649772	JI728_04325	WBB26778.1	DUF1471 domain-containing protein
JI728_04980	5.33333	3.33333	12.5867	7.36667	0.769695	0.36482	0.78571	JI728_04980	WBB25630.1	PTS sugar transporter subunit IIA
JI728_13245	22.6667	41.6667	518.097	734.237	-0.769025	0.0515005	0.361724	JI728_13245	WBB23094.1	DUF2526 family protein
JI728_07520	51.6667	32.6667	13.76	7.80333	0.767782	0.00485421	0.103265	JI728_07520	WBB26068.1	bifunctional 2-methylcitrate dehydratase/aconitate hydratase
JI728_01660	6218.33	3924.33	945.17	528.89	0.766746	6.50652e-05	0.00493319	feoB	WBB25044.1	Fe(2+) transporter permease subunit FeoB
JI728_13340	0.666667	1.33333	1.96333	3.42	-0.766509	0.697023	0.939955	JI728_13340	WBB26853.1	GFA family protein
JI728_02555	9.33333	6	2.71667	1.46667	0.766454	0.145065	0.570932	JI728_02555	WBB25202.1	MFS transporter
JI728_14510	28	51.6667	1568.66	2112.12	-0.764241	0.0347044	0.300203	rpmI	WBB23313.1	50S ribosomal protein L35
JI728_03890	26.3333	17	7.82333	4.32333	0.763677	0.0131375	0.179955	dcuB	WBB25444.1	anaerobic C4-dicarboxylate transporter DcuB
JI728_20340	54.3333	99.3333	1429.69	1937.49	-0.763515	0.00302638	0.0758375	vapB	WBB24312.1	toxin-antitoxin system antitoxin VapB
JI728_20815	6.33333	4	22.51	11.6633	0.763096	0.282605	0.722083	JI728_20815	WBB24400.1	cupin domain-containing protein
JI728_12030	2264.67	4341.67	90872.1	114760	-0.7623	0.000664974	0.0295082	cspE	WBB22878.1	transcription antiterminator/RNA stability regulator CspE
JI728_05580	8.33333	5.33333	5.20667	2.81667	0.760217	0.211508	0.652444	JI728_05580	NP_459065.1	HpcH/HpaI aldolase/citrate lyase family protein
JI728_03655	7.66667	5	15.4333	7.4	0.76007	0.214699	0.657945	JI728_03655	WBB25402.1	hypothetical protein
JI728_21390	391.667	258.333	117.583	65.2867	0.759561	4.32004e-05	0.00359155	JI728_21390	NP_462153.1	HAAAP family serine/threonine permease
JI728_13795	478.333	316.667	347.843	189.127	0.758765	6.6158e-05	0.00493319	rstA	WBB23189.1	two-component system response regulator RstA
JI728_03410	4.66667	3	12.9533	6.21333	0.757706	0.274679	0.716553	JI728_03410	WBB26769.1	ASCH domain-containing protein
JI728_13400	17	31.6667	10.8333	17.0333	-0.757315	0.0144494	0.191374	JI728_13400	WBB23123.1	OBAP family protein
JI728_14415	264.667	181.667	131.197	71.9633	0.756406	0.0103958	0.157571	JI728_14415	WBB23299.1	electron transfer flavoprotein subunit alpha
JI728_17325	1022.33	1920.67	1252.06	1899.21	-0.756225	8.08689e-07	0.000156592	nuoJ	WBB23795.1	NADH-quinone oxidoreductase subunit J
JI728_17880	14.6667	26	9.63667	15.5433	-0.754843	0.100554	0.491804	JI728_17880	WBB23885.1	outer membrane protein
JI728_07090	7.66667	14.6667	4.55333	6.88667	-0.754417	0.152141	0.580234	JI728_07090	WBB25993.1	replication protein
JI728_10870	3	5.66667	7.81	11.37	-0.751281	0.278942	0.719306	JI728_10870	WBB26830.1	hypothetical protein
JI728_00690	4.66667	8.66667	1.41667	2.26667	-0.750992	0.362028	0.78571	JI728_00690	NP_462598.1	MFS transporter
JI728_13755	5.66667	3.66667	29.78	14.44	0.749736	0.256532	0.70069	mdtI	WBB23182.1	multidrug/spermidine efflux SMR transporter subunit MdtI
JI728_14125	48.3333	31.6667	61.2767	32.4367	0.74944	0.00156948	0.0518293	JI728_14125	WBB26858.1	cytoplasmic protein
JI728_02645	47	88.3333	44.2167	67.32	-0.748069	0.00563772	0.109801	fdoI	WBB25219.1	formate dehydrogenase cytochrome b556 subunit
JI728_15265	12	22.3333	1533.57	1904.3	-0.747508	0.0865829	0.461754	rpmF	WBB23437.1	50S ribosomal protein L32
JI728_19745	25.3333	46.6667	6.93333	11.0667	-0.74671	0.00466064	0.101298	JI728_19745	WBB24202.1	UbiD family decarboxylase
JI728_07180	2.66667	5	7.98	11.6767	-0.744784	0.32686	0.757033	JI728_07180	WBB26010.1	hypothetical protein
JI728_04395	4.33333	8	13.54	19.65	-0.744341	0.320967	0.75212	JI728_04395	WBB25533.1	winged helix-turn-helix transcriptional regulator
JI728_11780	29.6667	20	23.0233	12.06	0.743669	0.0342066	0.299835	JI728_11780	WBB22841.1	tail assembly protein
JI728_08415	0.666667	1.33333	0.486667	0.706667	-0.743264	0.702196	0.942475	fimY	WBB26235.1	fimbria biosynthesis regulator FimY
JI728_01205	11.3333	7.33333	4.7	2.68333	0.742298	0.144996	0.570932	JI728_01205	WBB24963.1	type II asparaginase
JI728_04110	2.66667	5	16.9367	23.4533	-0.741503	0.334289	0.761536	JI728_04110	WBB25482.1	YjeO family protein
JI728_21135	4.66667	3	528.06	236.16	0.74103	0.456753	0.85095	JI728_21135	WBB24460.1	hypothetical protein
JI728_20155	16.6667	11	44.3133	22.2733	0.740527	0.0549152	0.374302	JI728_20155	WBB24278.1	DUF2509 family protein
JI728_12265	15.3333	10	16.2433	9.08333	0.740195	0.06206	0.399359	JI728_12265	WBB22921.1	hydrogenase 1 maturation protease
JI728_09825	197.333	369.667	70.6533	109.943	-0.737645	0.00479109	0.102563	JI728_09825	WBB26482.1	acyl-CoA/acyl-ACP dehydrogenase
JI728_04310	93	60	82.7367	45.9633	0.736319	0.00565109	0.109801	ulaD	WBB25518.1	3-keto-L-gulonate-6-phosphate decarboxylase UlaD
JI728_09370	4.66667	3	1.47667	0.88	0.735552	0.443298	0.841181	JI728_09370	WBB26397.1	SLC13/DASS family transporter
JI728_19585	4.33333	8	2.21333	3.54667	-0.735506	0.206504	0.646619	spaO	WBB24175.1	SPI-1 type III secretion system protein SpaO
JI728_13865	2.66667	5	95.8867	117.287	-0.734823	0.43142	0.836526	ydgT	WBB23200.1	transcription modulator YdgT
JI728_01950	937.667	1747	1702.01	2518.41	-0.734399	0.00177936	0.0565677	rpsG	WBB25100.1	30S ribosomal protein S7
JI728_10205	72.6667	47.6667	34.0867	19.1933	0.733058	0.00805994	0.136251	sopD2	WBB26547.1	SPI-2 type III secretion system effector SopD2
JI728_04690	9.66667	6.33333	4.26667	2.39333	0.731714	0.189889	0.632777	JI728_04690	WBB25589.1	LacI family DNA-binding transcriptional regulator
JI728_21870	27.6667	18.3333	14.4467	8	0.730338	0.0183044	0.216602	nanA	WBB24590.1	N-acetylneuraminate lyase
JI728_16755	18	12	5.43667	2.99333	0.730245	0.0635771	0.402983	JI728_16755	WBB23692.1	MFS transporter
JI728_20895	47.6667	87	799.443	1061.43	-0.730213	0.00969123	0.153073	hybG	WBB24414.1	hydrogenase maturation factor HybG
JI728_08705	1260.67	853.333	786.173	441.473	0.728018	0.00233875	0.0673179	rna	WBB26285.1	ribonuclease I
JI728_08075	56	36.6667	76.9167	42.7367	0.727343	0.00314167	0.0773613	priC	WBB26172.1	primosomal replication protein N''
JI728_16995	59.6667	40	61.56	33.0767	0.72664	0.0037899	0.0872702	napC	WBB23735.1	cytochrome c-type protein NapC
JI728_12870	2509	1648.33	1210.46	687.047	0.726574	5.48121e-05	0.00424545	uspE	WBB23027.1	universal stress protein UspE
JI728_20955	2	1.33333	5.60333	2.37333	0.725694	0.588581	0.909691	JI728_20955	WBB24426.1	hypothetical protein
JI728_05035	63.6667	42	41.6567	23.4733	0.724217	0.0105907	0.157571	JI728_05035	WBB25640.1	threonine/serine exporter ThrE family protein
JI728_10555	146	96.3333	38.7467	22.37	0.723753	0.000237634	0.0129785	JI728_10555	WBB26612.1	C69 family dipeptidase
JI728_06970	9.66667	17.3333	91.7633	131.563	-0.723358	0.141125	0.565561	JI728_06970	WBB25970.1	ASCH domain-containing protein
JI728_11770	15.6667	10.3333	12.33	6.99667	0.722715	0.0758378	0.441135	JI728_11770	WBB22839.1	phage minor tail protein L
JI728_04005	1054.33	689.333	325.323	186.65	0.720345	0.00402912	0.0908151	dcuA	WBB25463.1	anaerobic C4-dicarboxylate transporter DcuA
JI728_17620	251.333	167.333	45.5033	26.2	0.719499	8.16472e-06	0.000993763	mnmC	WBB23849.1	bifunctional tRNA (5-methylaminomethyl-2-thiouridine)(34)-methyltransferase MnmD/FAD-dependent 5-carboxymethylaminomethyl-2-thiouridine(34) oxidoreductase MnmC
JI728_19860	9.66667	17.6667	4.63333	7.03333	-0.717192	0.0783987	0.445899	sopD	NP_461866.1	SPI-1 type III secretion system effector SopD
JI728_19460	10	6.66667	6.92	3.8	0.715451	0.160964	0.594715	JI728_19460	WBB24152.1	transcriptional regulator
JI728_12860	91.3333	61.3333	38.83	22.1067	0.714013	0.00113053	0.0430005	JI728_12860	WBB23025.1	mechanosensitive ion channel family protein
JI728_14950	444.333	299	203.117	115.33	0.713429	0.0018978	0.0587924	JI728_14950	WBB26869.1	ABC transporter permease
JI728_12920	16.3333	11	36.45	18.9433	0.712979	0.106948	0.501761	uspF	WBB23035.1	universal stress protein UspF
JI728_15070	256.667	178.667	69.2967	39.7967	0.712979	0.00564177	0.109801	phoQ	WBB23400.1	two-component system sensor histidine kinase PhoQ
JI728_04785	8	14.6667	7	10.2767	-0.712799	0.126331	0.542934	JI728_04785	WBB25600.1	DsbA family protein
JI728_09250	6268.67	4263.33	1524.19	880.167	0.709603	2.66329e-05	0.00241396	cydA	WBB26814.1	cytochrome ubiquinol oxidase subunit I
JI728_23185	7.66667	13.6667	8.85333	13.33	-0.708986	0.19151	0.634698	JI728_23185	WBB26946.1	DNA topoisomerase III
JI728_19455	55	36	29.3033	17	0.706953	0.0299952	0.280834	avrA	WBB24151.1	type III secretion system YopJ family effector AvrA
JI728_13680	286.333	187.333	41.1567	24.2533	0.705447	0.000210237	0.0118757	JI728_13680	WBB23171.1	dimethyl sulfoxide reductase subunit A
JI728_06990	10.3333	6.66667	14.8533	8.56667	0.702547	0.295692	0.729655	JI728_06990	WBB25973.1	hypothetical protein
JI728_03910	9.66667	17.3333	1.53333	2.38333	-0.700577	0.10731	0.502904	JI728_03910	WP_000403483.1	molybdopterin-dependent oxidoreductase
JI728_10180	110.333	74.3333	60.9467	35.0833	0.699552	0.00121825	0.0449075	JI728_10180	WBB26543.1	dimethyl sulfoxide reductase anchor subunit
JI728_17095	5.33333	9.66667	2.87667	4.21	-0.698884	0.213963	0.657634	JI728_17095	WBB23752.1	GntR family transcriptional regulator
JI728_04485	5	3.33333	23.5067	12.07	0.698852	0.415102	0.823625	JI728_04485	WBB25551.1	glycine dehydrogenase
JI728_13840	2	3.66667	58.53	75.89	-0.698472	0.491028	0.874463	JI728_13840	NP_310356.1	PTS transporter subunit EIIB
JI728_11550	5.66667	10	13.3667	19.8867	-0.698363	0.192472	0.634698	JI728_11550	WBB22802.1	hypothetical protein
JI728_20095	11.3333	7.66667	5.91	3.21667	0.696631	0.11512	0.518289	rarD	WBB26911.1	EamA family transporter RarD
JI728_04240	234.333	431.667	94.9267	143.397	-0.696617	0.00174838	0.0560006	JI728_04240	WBB25504.1	two pore domain potassium channel family protein
JI728_10210	16547	11189	2585.72	1519.97	0.696605	1.51132e-05	0.00160955	pflB	WBB26548.1	formate C-acetyltransferase
JI728_01570	12.6667	22.3333	70.9633	100.217	-0.694295	0.0639475	0.402983	glpE	WBB25028.1	thiosulfate sulfurtransferase GlpE
JI728_07445	4	2.66667	245.477	110.857	0.694187	0.537744	0.892052	golB	WBB26055.1	gold resistance metallochaperone GolB
JI728_19430	2	3.66667	9.05	12.9967	-0.693878	0.533277	0.890663	JI728_19430	WBB24146.1	nitrous oxide-stimulated promoter family protein
JI728_19505	45.6667	82	22.3733	33.47	-0.69357	0.00424739	0.094239	hilD	WBB24160.1	transcriptional regulator HilD
JI728_21715	14.6667	26.3333	223.76	286.657	-0.693125	0.046594	0.342154	ibaG	WBB24560.1	BolA family iron metabolism protein IbaG
JI728_19620	20.6667	14	4.57333	2.66	0.692689	0.0339941	0.299824	invG	WBB24182.1	type III secretion system outer membrane ring protein InvG
JI728_02100	1417.67	2607.67	4357.76	6023.2	-0.692442	0.000385311	0.018867	rpsK	WBB25130.1	30S ribosomal protein S11
JI728_08200	146.667	98.3333	146.593	83.49	0.69152	0.00124392	0.0449075	tesA	WBB26195.1	multifunctional acyl-CoA thioesterase I/protease I/lysophospholipase L1
JI728_07230	3	2	2.35667	1.25667	0.689301	0.624176	0.924635	JI728_07230	WBB26020.1	phage tail protein
JI728_14790	42	28.3333	14.47	8.58667	0.689231	0.0105966	0.157571	JI728_14790	NP_460253.1	anaerobic sulfatase maturase
JI728_17860	27.6667	49.3333	14.6967	21.9033	-0.68718	0.0106743	0.157571	JI728_17860	WBB26898.1	LysR family transcriptional regulator
JI728_16925	0.333333	0.666667	17.4567	25.0267	-0.687035	1	1	JI728_16925	WBB23722.1	phage tail protein
JI728_05130	476.667	318.333	117.843	69.7333	0.686613	0.000765277	0.0316513	JI728_05130	WBB25655.1	YjjI family glycine radical enzyme
JI728_01665	57.6667	38.6667	1527.68	751.583	0.686573	0.0352351	0.300203	feoA	WBB25045.1	ferrous iron transporter A
JI728_13990	69.3333	123.667	26.9933	40.5467	-0.686096	0.00102436	0.0396707	JI728_13990	WBB23224.1	alkene reductase
JI728_16945	16.6667	11.6667	20.5267	11.1833	0.685972	0.137039	0.555596	JI728_16945	WBB23725.1	acyloxyacyl hydrolase
JI728_15460	3	2	79.35	39.0333	0.683743	0.627799	0.924635	JI728_15460	WBB23470.1	YceK/YidQ family lipoprotein
JI728_12285	0.333333	0.666667	0.693333	1.16667	-0.683669	1	1	JI728_12285	WBB22925.1	hypothetical protein
JI728_13000	0.333333	0.666667	0.286667	0.493333	-0.683477	1	1	JI728_13000	WBB23051.1	amino acid ABC transporter permease
JI728_15910	73	50	34.3167	19.9433	0.681692	0.00569105	0.109801	JI728_15910	WBB23540.1	cobalamin biosynthesis protein
JI728_19470	33	23	66.6167	34.3733	0.681587	0.012159	0.172657	JI728_19470	WBB26909.1	type III secretion system effector protein OrgC
JI728_05250	0.333333	0.666667	0.253333	0.423333	-0.681511	1	1	JI728_05250	NP_463450.1	fimbrial assembly chaperone
JI728_02035	1507.33	2735.33	5345.07	7289.51	-0.679483	0.000713547	0.0303971	rplN	WBB25117.1	50S ribosomal protein L14
JI728_19615	5.66667	10	2.14667	3.34	-0.677845	0.17148	0.612791	invE	WBB24181.1	type III secretion system gatekeeper InvE
JI728_04375	49.3333	33.6667	13.8867	8.21667	0.67766	0.00686938	0.122956	JI728_04375	WBB25530.1	hypothetical protein
JI728_03955	0.333333	0.666667	0.17	0.26	-0.677273	1	1	JI728_03955	WBB25455.1	AraC family transcriptional regulator
JI728_14280	1.66667	3	0.903333	1.38667	-0.676587	0.490208	0.874463	JI728_14280	NP_460345.1	proline iminopeptidase-family hydrolase
JI728_05000	7.33333	5	2.92333	1.63333	0.675666	0.278885	0.719306	JI728_05000	WBB25634.1	SIS domain-containing protein
JI728_17435	523.333	355.667	148.597	88.31	0.675477	0.000128079	0.00826692	JI728_17435	WBB23816.1	PTS ascorbate transporter subunit IIC
JI728_12565	3354.67	6011.33	1804.06	2675.83	-0.675231	0.000428982	0.0204105	JI728_12565	WBB22970.1	manganese catalase family protein
JI728_09265	9.33333	6.33333	80.5733	43.26	0.674548	0.202479	0.643687	ybgE	WBB26381.1	cyd operon protein YbgE
JI728_10685	303.667	531	48605	56311.3	-0.673654	0.000121796	0.00798232	JI728_10685	WBB26636.1	general stress protein
JI728_00980	16	28.6667	22.84	31.7967	-0.67289	0.0737805	0.436691	lpfA	WBB24929.1	long polar fimbria major subunit LpfA
JI728_14465	66.6667	44.6667	124.323	71.1	0.671359	0.0166016	0.204402	JI728_14465	WBB23305.1	lipoprotein
JI728_08640	22.3333	15.3333	21.72	12.3	0.670411	0.0879248	0.464138	JI728_08640	WBB26273.1	ParB-like nuclease domain-containing protein
JI728_20765	483.333	329.667	1600.68	857.88	0.669545	0.00325561	0.0785415	JI728_20765	WBB24391.1	VOC family protein
JI728_12085	47.6667	33.6667	54.4067	30.1867	0.668652	0.0236349	0.253695	JI728_12085	WBB22888.1	CoA pyrophosphatase
JI728_03800	138	95	110.24	64.13	0.666776	0.000211867	0.0118757	JI728_03800	WBB25429.1	sel1 repeat family protein
JI728_14430	74.3333	51.6667	17.15	10.17	0.666551	0.00270774	0.0722276	fadK	NP_460316.1	medium-chain fatty-acid--CoA ligase
JI728_23190	50	87.3333	16.0467	23.9833	-0.665773	0.00560003	0.109801	JI728_23190	WBB26947.1	AAA family ATPase
JI728_04445	3	2	1	0.63	0.664705	0.641874	0.927927	JI728_04445	WBB25543.1	MFS transporter
JI728_14855	7.33333	5	111.507	57.15	0.664446	0.309808	0.741904	JI728_14855	WBB23369.1	DUF333 domain-containing protein
JI728_19365	37	25.6667	24.9733	14.6133	0.663757	0.0175188	0.211417	hycG	WBB24133.1	formate hydrogenlyase subunit HycG
JI728_04390	18	12	10.0467	6.13667	0.663533	0.195505	0.636735	JI728_04390	NP_463262.1	SDR family oxidoreductase
JI728_07060	2	3.66667	92.9567	100.32	-0.663404	0.544586	0.894009	JI728_07060	WBB25987.1	hypothetical protein
JI728_21900	835.333	1507.33	1947.43	2697.58	-0.662849	0.00851496	0.141143	rplM	WBB24595.1	50S ribosomal protein L13
JI728_03770	6.33333	4.33333	7.38	4.22	0.661834	0.30524	0.73882	nrfB	WBB25424.1	cytochrome c nitrite reductase pentaheme subunit
JI728_15945	2	1.33333	1.64	0.95	0.660946	0.772702	0.967296	pduD	WBB23545.1	propanediol dehydratase medium subunit PduD
JI728_12580	89.6667	154	7810.92	9418.62	-0.660537	0.025979	0.261016	JI728_12580	WBB22973.1	general stress protein
JI728_13330	9.66667	6.66667	10.7067	6.11333	0.659473	0.205697	0.645739	JI728_13330	WBB23110.1	TetR family transcriptional regulator
JI728_09685	221.333	149.667	191.607	112.473	0.658325	0.00277256	0.072908	glnP	WBB26455.1	glutamine ABC transporter permease GlnP
JI728_04080	102	69.6667	406.107	220.33	0.658242	0.0338411	0.299512	frdD	WBB25476.1	fumarate reductase subunit FrdD
JI728_18045	18	12.6667	16.0833	9.17333	0.657808	0.11259	0.514077	eutL	WBB23913.1	ethanolamine utilization microcompartment protein EutL
JI728_11795	47.6667	33	7.68	4.64	0.656904	0.00936655	0.150105	JI728_11795	WBB22843.1	prophage tail fiber N-terminal domain-containing protein
JI728_14130	97.3333	67	67.7267	40.45	0.655689	0.00145979	0.0493547	ssaJ	WBB23248.1	SPI-2 type III secretion system apparatus lipoprotein SsaJ
JI728_02095	466.667	837.667	1912.79	2535.6	-0.655414	0.00122928	0.0449075	rpsM	WBB25129.1	30S ribosomal protein S13
JI728_00800	5.33333	9.33333	2.95667	4.33333	-0.655391	0.320657	0.75212	JI728_00800	WBB24894.1	L-ribulose-5-phosphate 3-epimerase
JI728_09235	975.667	1697	333.21	493.203	-0.654104	2.53014e-05	0.00234313	odhB	WBB26376.1	2-oxoglutarate dehydrogenase complex dihydrolipoyllysine-residue succinyltransferase
JI728_03220	19.6667	13.6667	6.47667	3.88	0.653809	0.0984065	0.486138	JI728_03220	WBB25326.1	serine hydroxymethyltransferase
JI728_05695	40.3333	28	7.79	4.72667	0.653	0.0176698	0.212038	JI728_05695	NP_459089.1	sulfatase-like hydrolase/transferase
JI728_17235	3.66667	6.33333	12.4833	18.44	-0.651118	0.325014	0.754356	arnF	WBB23779.1	4-amino-4-deoxy-L-arabinose-phosphoundecaprenol flippase subunit ArnF
JI728_21610	16113	28634	4162.4	6160.94	-0.650414	0.00119639	0.0447071	nusA	WBB24543.1	transcription termination/antitermination protein NusA
JI728_13525	2.33333	4	3.08667	4.57333	-0.65023	0.499616	0.877197	JI728_13525	WBB23142.1	nuclear transport factor 2 family protein
JI728_14205	8.66667	6	2.26667	1.44333	0.649189	0.259558	0.702148	spiA	WBB23262.1	SPI-2 type III secretion system protein SpiA
JI728_03190	2375	1720	868.697	521.797	0.648915	0.0150915	0.194409	metB	WBB25320.1	cystathionine gamma-synthase
JI728_07150	12	20.6667	7.85333	11.5733	-0.648484	0.0822055	0.45303	JI728_07150	WBB26005.1	antitermination protein
JI728_22565	62.6667	108	385.007	489.763	-0.648002	0.0658267	0.406409	JI728_22565	WBB26929.1	type II toxin-antitoxin system RelE/ParE family toxin
JI728_20035	13.3333	9.33333	12.1133	6.94667	0.647872	0.11917	0.524482	fucA	WBB24257.1	L-fuculose-phosphate aldolase
JI728_12405	57.3333	41.6667	44.17	25.4833	0.647754	0.0563729	0.381714	narJ	WBB22947.1	nitrate reductase molybdenum cofactor assembly chaperone
JI728_02675	10.6667	18.6667	61.5533	79.7933	-0.647714	0.15004	0.576348	JI728_02675	WBB25224.1	AzlD domain-containing protein
JI728_17760	4	7	76.0367	93.58	-0.646998	0.351756	0.77843	JI728_17760	WBB23870.1	YfdY family protein
JI728_14975	143.333	243.333	261.017	358.86	-0.646499	0.0386057	0.315058	JI728_14975	WBB26871.1	Hsp20 family protein
JI728_23640	22	15.3333	11.4867	6.89667	0.645444	0.0800457	0.447499	spvR	WBB27022.1	virulence genes transcriptional activator SpvR
JI728_01370	18	31	57.1833	76.65	-0.64501	0.0396693	0.317057	panM	WBB24992.1	aspartate 1-decarboxylase autocleavage activator PanM
JI728_05630	7.33333	12.6667	4.64	6.77	-0.644791	0.157816	0.588702	caiD	WBB25742.1	crotonobetainyl-CoA hydratase
JI728_12410	63.6667	48	53.61	30.56	0.644525	0.11852	0.523748	narI	WBB22948.1	respiratory nitrate reductase subunit gamma
JI728_22715	19	32.3333	36.75	51.5433	-0.642545	0.0577324	0.384282	asnC	WBB24724.1	transcriptional regulator AsnC
JI728_01325	7.66667	5.33333	27.26	15.1567	0.642427	0.265026	0.706627	JI728_01325	WBB24984.1	DUF2500 domain-containing protein
JI728_14915	118.333	202	106.48	152.507	-0.641637	0.000174098	0.0105951	zinT	WBB26868.1	metal-binding protein ZinT
JI728_16540	22	37.6667	42.9433	59.4233	-0.641088	0.0299499	0.280834	JI728_16540	WBB23650.1	YehR family lipoprotein
JI728_13310	52.6667	88.6667	41.1533	59.5867	-0.638254	0.0235806	0.253695	narW	WBB23106.1	nitrate reductase molybdenum cofactor assembly chaperone
JI728_04825	1.66667	3	1.68333	2.27667	-0.637529	0.637754	0.926116	JI728_04825	WBB25606.1	DUF1062 domain-containing protein
JI728_21690	275	464.333	3990.02	5113.48	-0.637178	0.000111038	0.00739095	rpmA	WBB24555.1	50S ribosomal protein L27
JI728_02060	6482.67	11451.3	8689.66	12069.1	-0.63707	0.00135956	0.0478654	rplF	WBB25122.1	50S ribosomal protein L6
JI728_12280	11	7.66667	4.08667	2.49	0.636866	0.205634	0.645739	JI728_12280	WBB22924.1	hydrogenase 1 small subunit
JI728_04830	11.3333	8	5.77667	3.37667	0.635118	0.14342	0.569935	JI728_04830	WBB25607.1	hypothetical protein
JI728_23715	33	57.3333	290.827	368.107	-0.635037	0.0320583	0.292392	JI728_23715	WBB27036.1	cytoplasmic protein
JI728_20335	13.6667	23.3333	38.4033	52.3733	-0.634359	0.0893153	0.467424	vapC	WBB24311.1	tRNA(fMet)-specific endonuclease VapC
JI728_22560	96	160.333	447.347	584.373	-0.634286	0.0473273	0.34464	JI728_22560	WBB24705.1	XRE family transcriptional regulator
JI728_23270	40.6667	68	35.7533	51.19	-0.634084	0.0499487	0.355822	JI728_23270	WBB26963.1	lytic transglycosylase domain-containing protein
JI728_11055	10.3333	7.33333	2.34333	1.42	0.634027	0.253213	0.69862	fliF	WBB26700.1	flagellar M-ring protein FliF
JI728_22680	85.6667	60	43.0033	26.0633	0.633998	0.0161187	0.201365	rbsC	WBB24718.1	ribose ABC transporter permease
JI728_23475	23	38.3333	76.7333	103	-0.633879	0.0960326	0.481128	traM	WBB27082.1	relaxosome protein TraM
JI728_21925	9	6.33333	6.57333	3.93667	0.63332	0.314641	0.745893	JI728_21925	WBB24600.1	triphosphoribosyl-dephospho-CoA synthase
JI728_08270	9.66667	16.6667	3.12333	4.51667	-0.633251	0.136366	0.555596	JI728_08270	WBB26209.1	MFS transporter
JI728_02715	53	37.3333	30.7367	18.5567	0.632465	0.015665	0.19861	rhaS	WBB25232.1	HTH-type transcriptional activator RhaS
JI728_00895	8	5.66667	59.2233	31.3467	0.631982	0.295802	0.729655	JI728_00895	WBB24913.1	YsaB family lipoprotein
JI728_02050	443	788.667	3186.97	4042.41	-0.631917	0.00775237	0.133705	rpsN	WBB25120.1	30S ribosomal protein S14
JI728_03460	1.33333	2.33333	0.75	1.13	-0.629891	0.5788	0.904355	JI728_03460	WBB25366.1	Cof-type HAD-IIB family hydrolase
JI728_11175	96.6667	67.6667	120.887	71.39	0.628864	0.00248979	0.0693237	pgsA	WBB26722.1	CDP-diacylglycerol--glycerol-3-phosphate 3-phosphatidyltransferase
JI728_09280	40	68.6667	92.8767	125.17	-0.628733	0.0174093	0.211417	tolR	WBB26384.1	colicin uptake protein TolR
JI728_00600	55.3333	94.6667	42.93	60.6367	-0.628398	0.0245955	0.257382	rfaY	WBB24856.1	lipopolysaccharide core heptose(II) kinase RfaY
JI728_08830	25.6667	43.3333	154.423	205.477	-0.627386	0.145374	0.571246	rsfS	WBB26307.1	ribosome silencing factor
JI728_10675	42.6667	29.3333	1109.94	582.177	0.627313	0.119003	0.524482	JI728_10675	WBB26634.1	YccJ family protein
JI728_19030	34.3333	24.6667	181.323	96.2333	0.626492	0.033228	0.295515	JI728_19030	NP_449164.1	hypothetical protein
JI728_10990	3	5.33333	2.95333	3.87333	-0.626277	0.609615	0.918628	rcsA	WBB26687.1	transcriptional regulator RcsA
JI728_18485	864.333	1535	4993.32	6424.29	-0.626168	0.01321	0.180368	iscA	WBB23989.1	iron-sulfur cluster assembly protein IscA
JI728_02065	686.667	1185	2878.81	3803.84	-0.625526	0.00247693	0.0693237	rplR	WBB25123.1	50S ribosomal protein L18
JI728_13435	3.33333	2.33333	2.51	1.41667	0.625124	0.469832	0.86179	JI728_13435	WP_000954687.1	S-adenosylmethionine:tRNA ribosyltransferase-isomerase
JI728_10595	34.3333	58.6667	9.10333	13.18	-0.625082	0.0374744	0.311258	hpaE	WBB26619.1	5-carboxymethyl-2-hydroxymuconate semialdehyde dehydrogenase
JI728_20545	21.3333	36	17.6567	25.2833	-0.624761	0.0321219	0.292392	JI728_20545	WBB24350.1	energy-coupling factor ABC transporter ATP-binding protein
JI728_05780	3.33333	2.33333	2.64333	1.54	0.623751	0.666049	0.933589	araD	WBB25768.1	L-ribulose-5-phosphate 4-epimerase
JI728_17080	26.3333	18.6667	20.71	12.5367	0.623541	0.0653243	0.405529	JI728_17080	WBB23750.1	mandelate racemase/muconate lactonizing enzyme family protein
JI728_02630	10.6667	7.66667	71.64	36.7067	0.62328	0.226204	0.671058	JI728_02630	WBB25216.1	type II toxin-antitoxin system RelE/ParE family toxin
JI728_04985	3.33333	2.33333	6.38667	3.57333	0.622448	0.64406	0.928437	JI728_04985	WBB25631.1	PTS system mannose/fructose/N-acetylgalactosamine-transporter subunit IIB
JI728_04575	37.3333	26.6667	77.23	44.2733	0.620545	0.0767501	0.44367	JI728_04575	WBB25569.1	transposase
JI728_15355	11.6667	19.6667	9.90333	14.16	-0.620152	0.126903	0.542934	flgA	WBB23453.1	flagellar basal body P-ring formation protein FlgA
JI728_01805	14	10	8.58	5.06333	0.620068	0.116826	0.521054	nirC	WBB25073.1	nitrite transporter NirC
JI728_11940	3.33333	5.66667	2.41333	3.74667	-0.619935	0.265825	0.706876	sopE2	WBB22861.1	SPI-1 type III secretion system guanine nucleotide exchange factor SopE2
JI728_11035	5.33333	9	10.9867	15.3867	-0.617689	0.298159	0.73061	fliJ	WBB26696.1	flagella biosynthesis chaperone FliJ
JI728_12245	32	53	11.7833	17.23	-0.616684	0.0358995	0.303436	appB	WBB22917.1	cytochrome d ubiquinol oxidase subunit II
JI728_17335	1854.33	3151.67	849.34	1216.16	-0.616237	1.77919e-05	0.00176264	nuoH	WBB23797.1	NADH-quinone oxidoreductase subunit NuoH
JI728_04085	62.6667	44.3333	182.527	104.21	0.616123	0.0373984	0.311258	frdC	WBB25477.1	fumarate reductase subunit FrdC
JI728_14385	8.33333	6	4.65333	2.72333	0.614809	0.296176	0.729793	ydiB	WBB23294.1	quinate/shikimate dehydrogenase
JI728_09810	260	442.667	145.027	205.403	-0.613937	0.0171155	0.209517	JI728_09810	WBB26479.1	electron transfer flavoprotein subunit beta/FixA family protein
JI728_20640	3.33333	2.33333	5.00333	2.99	0.612869	0.65965	0.932148	JI728_20640	WBB24368.1	SprT family zinc-dependent metalloprotease
JI728_11805	15	10.6667	11.0967	6.9	0.612846	0.133007	0.552977	sopE	WBB22845.1	SPI-1 type III secretion system guanine nucleotide exchange factor SopE
JI728_20330	10	17	13.1933	17.7533	-0.611793	0.201393	0.641685	JI728_20330	WBB24310.1	porin family protein
JI728_01305	9.66667	7	173.643	88.62	0.610491	0.232863	0.678101	tusA	WBB26756.1	sulfurtransferase TusA
JI728_14615	15.3333	11	68.09	37.9167	0.609877	0.126533	0.542934	chbA	WBB23331.1	PTS N%2CN'-diacetylchitobiose transporter subunit IIA
JI728_12050	9.33333	6.66667	17.8667	10.47	0.609726	0.272986	0.714464	JI728_12050	NP_460789.1	DUF986 domain-containing protein
JI728_04380	17.6667	30.6667	15.4133	21.03	-0.608637	0.151921	0.579912	ytfE	WBB25531.1	iron-sulfur cluster repair protein YtfE
JI728_09230	2273	3820.33	280.707	406.747	-0.608245	0.000692556	0.030105	sucA	WBB26375.1	2-oxoglutarate dehydrogenase E1 component
JI728_21525	4.33333	7.33333	26.8067	33.73	-0.607277	0.436866	0.838194	JI728_21525	WBB24528.1	GIY-YIG nuclease family protein
JI728_20690	18.3333	13	156.11	88.33	0.607186	0.160592	0.594715	JI728_20690	WBB24378.1	YggU family protein
JI728_04020	180.333	134	60.02	36.85	0.606375	0.00635487	0.117194	yjeH	NP_463192.1	L-methionine/branched-chain amino acid transporter
JI728_14420	85	62.6667	26.6933	16.1133	0.606232	0.0055405	0.109801	JI728_14420	NP_460318.1	FAD-dependent oxidoreductase
JI728_04205	2.33333	4	131.84	144.593	-0.60608	0.51672	0.883493	JI728_04205	WBB25497.1	DUF2065 family protein
JI728_07240	11.6667	8.33333	9.36	5.81667	0.605859	0.209715	0.649639	JI728_07240	WBB26022.1	DNA transfer protein
[truncated: 3,680 more rows]

## Sheet: Table S6
Table S6. The gene expression profile of Δfim mutant in LB compared with wild-type strain in LB
[truncated: 4,261 more rows]

[truncated: 3 more sheets: Table S7, Table S8, Table S9]
